# Supplementary material for: Phenotypic Screening and Organ-Specific Transcriptomics Unveil Diverse Salt Tolerance Responses at the Seedling Stage in Wheat (Triticum aestivum L.)
Source: Plants (Basel). 2026 Jun 19;15(12):1905. doi: 10.3390/plants15121905 (PMC13306350; doi:10.3390/plants15121905)
Supplement: Supplementary file 1 [file plants-15-01905-s001.zip]

Archive with 2 entries (2 files):
- Supplementary Figures-0615.pdf
- Supplementary Tables-0619.xls
