# Supplementary material for: Phenotypic Screening and Organ-Specific Transcriptomics Unveil Diverse Salt Tolerance Responses at the Seedling Stage in Wheat (Triticum aestivum L.)
Source: Plants (Basel). 2026 Jun 19;15(12):1905. doi: 10.3390/plants15121905 (PMC13306350; doi:10.3390/plants15121905)
Supplement: Supplementary file 1 [file plants-15-01905-s001.zip › Supplementary Tables-0619.xls]

## Sheet: Table S1 
Table S1. Statistical analysis of phenotypic traits for six cultivars under five salt stress levels
Traits	Varieties	Salt concentrations
		0 mmol/L	50 mmol/L	100 mmol/L	150 mmol/L	200 mmol/L
Shoot length (cm)	Zhoumai 27	15.2 ± 1.49a	13.8 ± 1.02b	13.0 ± 1.18c	11.2 ± 0.63d	8.0 ± 2.08e
	Jinan 17	14.7 ± 0.83a	13.7 ± 2.13b	12.4 ± 1.57c	9.8 ± 0.80d	8.5 ± 0.79e
	Jimai 60	13.7 ± 0.80a	13.0 ± 0.96b	12.0 ± 0.80c	10.1 ± 0.81d	8.4 ± 1.18e
	Jimai 22	14.3 ± 1.31a	13.9 ± 1.64ab	13.4 ± 1.06b	10.6 ± 1.34c	9.3 ± 1.00d
	Aifeng 3	15.9 ± 2.11a	15.2 ± 0.85a	14.2 ± 1.38b	11.3 ± 0.76c	9.6 ± 2.70d
	Lumai 23	15.2 ± 0.61a	13.7 ± 0.93b	12.7 ± 0.99c	10.0 ± 1.19d	8.7 ± 1.17e
Root length (cm)	Zhoumai 27	8.79 ± 1.80a	8.08 ± 0.82a	6.82 ± 1.25b	4.83 ± 1.43c	2.42 ± 0.70d
	Jinan 17	8.6 ± 0.54a	7.1 ± 1.52b	5.8 ± 1.14c	3.7 ± 0.53d	3.3 ± 0.64d
	Jimai 60	9.5 ± 0.67a	8.1 ± 0.68b	6.2 ± 1.64c	3.5 ± 0.78d	3.3 ± 0.54d
	Jimai 22	9.5 ± 0.32a	8.2 ± 0.82b	6.5 ± 0.99c	4.3 ± 1.45d	2.9 ± 0.66e
	Aifeng 3	8.6 ± 0.86a	8.3 ± 0.55a	6.8 ± 1.12b	4.9 ± 1.32c	2.6 ± 0.50d
	Lumai 23	8.7 ± 0.49a	7.6 ± 0.37b	6.6 ± 0.58c	4.3 ± 1.01d	3.1 ± 0.65e
Root/shoot length ratio	Zhoumai 27	0.578289	0.585507	0.524615	0.43125	0.3025
	Jinan 17	0.585034	0.518248	0.467742	0.377551	0.388235
	Jimai 60	0.693431	0.623077	0.516667	0.346535	0.392857
	Jimai 22	0.664336	0.589928	0.485075	0.40566	0.311828
	Aifeng 3	0.540881	0.546053	0.478873	0.433628	0.270833
	Lumai 23	0.572368	0.554745	0.519685	0.43	0.356322
Shoot fresh weight (g)	Zhoumai 27	0.2362 ± 0.4564a	0.1940 ± 0.2146b	0.1673 ± 0.2238c	0.1233 ± 0.1527d	0.0828 ± 0.1833e
	Jinan 17	0.2117 ± 0.1771a	0.1551 ± 0.2526b	0.1333 ± 0.2562c	0.1000 ± 0.1063d	0.0810 ± 0.0783e
	Jimai 60	0.1887 ± 0.0247a	0.1479 ± 0.0136b	0.1202 ± 0.0181c	0.0896 ± 0.0100d	0.0662 ± 0.0116e
	Jimai 22	0.1994 ± 0.0279a	0.1548 ± 0.0234b	0.1436 ± 0.0152b	0.0933 ± 0.0136c	0.0816 ± 0.0471c
	Aifeng 3	0.2051 ± 0.0385a	0.1874 ± 0.0180b	0.1491 ± 0.0109c	0.1112 ± 0.0082d	0.0850 ± 0.0493e
	Lumai 23	0.3845 ± 0.1329a	0.2798 ± 0.0873ab	0.2230 ± 0.0761bc	0.2045 ± 0.0657c	0.1485 ± 0.0451d
Root fresh weight (g)	Zhoumai 27	0.1596 ± 0.0243b	0.1959 ± 0.0117a	0.1782 ± 0.0094ab	0.1390 ± 0.0189c	0.1270 ± 0.017c
	Jinan 17	0.1598 ± 0.0216a	0.1476 ± 0.0172b	0.1554 ± 0.0231ab	0.1219 ± 0.0100c	0.1144 ± 0.0169c
	Jimai 60	0.1356 ± 0.0283a	0.1336 ± 0.0205a	0.1399 ± 0.0312a	0.1086 ± 0.0174b	0.0945 ± 0.0299b
	Jimai 22	0.1669 ± 0.0268a	0.1476 ± 0.0244b	0.1782 ± 0.0243a	0.1281 ± 0.0189c	0.1211 ± 0.0198c
	Aifeng 3	0.1456 ± 0.0451a	0.1419 ± 0.0027a	0.1321 ± 0.0295b	0.1298 ± 0.0895b	0.1093 ± 0.01140c
	Lumai 23	0.1325 ± 0.0575a	0.1308 ± 0.0429a	0.1018 ± 0.0349ab	0.0967 ± 0.0301b	0.0897 ± 0.0293b
Root/shoot fresh weight ratio	Zhoumai 27	0.6900 ± 0.1886c	1.0090 ± 0.1211b	1.0852 ± 0.1905b	1.1492 ± 0.2253b	1.6289 ± 0.6518a
	Jinan 17	0.7537 ± 0.0699d	0.9719 ± 0.1879c	1.2027 ± 0.2469b	1.2224 ± 0.0637b	1.4137 ± 0.1726a
	Jimai 60	0.7201 ± 0.1373d	0.9085 ± 0.1625c	1.1667 ± 0.2059b	1.2219 ± 0.2772b	1.4710 ± 0.3895a
	Jimai 22	0.8469 ± 0.1485c	0.9569 ± 0.1027c	1.2436 ± 0.1369b	1.4001 ± 0.2825a	1.5138 ± 0.3424a
	Aifeng 3	0.8219 ± 0.1212c	0.8524 ± 0.7456c	1.0942 ± 1.2133b	1.1716 ± 1.2589b	1.5794 ± 0.3346a
	Lumai 23	0.7376 ± 0.1414e	0.9683 ± 0.5352d	1.1442 ± 1.0086c	1.2898 ± 0.0015b	1.4342 ± 1.2429a

## Sheet: Table S2
Table S2. Statistical analysis of salt tolerance index in six cultivars under four salt stress levels
	Traits	Varieties	Salt concentrations
			50 mmol/L	100 mmol/L	150 mmol/L	200 mmol/L
Salt tolerance index	Shoot length (cm)	Zhoumai 27	0.907895	0.855263	0.736842	0.526316
		Jinan 17	0.931973	0.843537	0.666667	0.578231
		Jimai 60	0.948905	0.875912	0.737226	0.613139
		Jimai 22	0.972028	0.937063	0.741259	0.65035
		Aifeng 3	0.955975	0.893082	0.710692	0.603774
		Lumai 23	0.901316	0.835526	0.657895	0.572368
	Root length (cm)	Zhoumai 27	0.919226	0.775882	0.549488	0.275313
		Jinan 17	0.825581	0.674419	0.430233	0.383721
		Jimai 60	0.852632	0.652632	0.368421	0.347368
		Jimai 22	0.863158	0.684211	0.452632	0.305263
		Aifeng 3	0.965116	0.790698	0.569767	0.302326
		Lumai 23	0.873563	0.758621	0.494253	0.356322
	Root/shoot length ratio	Zhoumai 27	1.01248	0.907185	0.745734	0.523094
		Jinan 17	0.885843	0.799512	0.645349	0.663611
		Jimai 60	0.898543	0.745088	0.499739	0.566541
		Jimai 22	0.887997	0.730165	0.610626	0.469383
		Aifeng 3	1.00956	0.885359	0.801708	0.500727
		Lumai 23	0.969209	0.907955	0.751264	0.622539
	Shoot fresh weight (g)	Zhoumai 27	0.821338	0.708298	0.522015	0.35055
		Jinan 17	0.732641	0.629665	0.472367	0.382617
		Jimai 60	0.783784	0.63699	0.474616	0.350821
		Jimai 22	0.776329	0.72016	0.467904	0.409228
		Aifeng 3	0.913701	0.726962	0.542175	0.414432
		Lumai 23	0.727698	0.579974	0.53186	0.386216
	Root fresh weight (g)	Zhoumai 27	1.22744	1.11654	0.870927	0.795739
		Jinan 17	0.923655	0.972466	0.762829	0.715895
		Jimai 60	0.985251	1.03171	0.800885	0.696903
		Jimai 22	0.884362	1.06771	0.767525	0.725584
		Aifeng 3	0.974588	0.90728	0.891484	0.750687
		Lumai 23	0.98717	0.768302	0.729811	0.676981
	Root/shoot fresh weight ratio	Zhoumai 27	1.46232	1.57275	1.66551	2.36072
		Jinan 17	1.28951	1.59573	1.62187	1.87568
		Jimai 60	1.26163	1.62019	1.69685	2.04277
		Jimai 22	1.12989	1.46841	1.65321	1.78746
		Aifeng 3	1.03711	1.33131	1.42548	1.92164
		Lumai 23	1.31277	1.55125	1.74864	1.94441
Mean	Shoot length (cm)	-	0.94 ± 0.03	0.87 ± 0.04	0.71 ± 0.04	0.59 ± 0.04
	Root length (cm)	-	0.88 ± 0.05	0.72 ± 0.06	0.48 ± 0.08	0.33 ± 0.04
	Root/shoot length ratio	-	0.9439 ± 0.0603	0.8292 ± 0.0815	0.6757 ± 0.1119	0.5576 ± 0.0745
	Shoot fresh weight (g)	-	0.7926 ± 0.0688	0.6670 ± 0.0600	0.5018 ± 0.0338	0.3823 ± 0.0275
	Root fresh weight (g)	-	0.9971 ± 0.1199	0.9773 ± 0.1258	0.8039 ± 0.0643	0.7270 ± 0.0420
	Root/shoot fresh weight ratio	-	1.2489 ± 0.1486	1.5233 ± 0.1075	1.6353 ± 0.1114	1.9888 ± 0.2005
CV	Shoot length (cm)	-	0.0297195	0.0431506	0.0528814	0.0713011
	Root length	-	0.0571906	0.0817725	0.158752	0.123571
	Root/shoot length ratio	-	0.0639306	0.0982726	0.165601	0.133576
	Shoot fresh weight	-	0.086757	0.0899417	0.0672625	0.0718424
	Root fresh weight	-	0.120275	0.128717	0.0799827	0.0577719
	Root/shoot fresh weight ratio	-	0.119013	0.0705433	0.0681371	0.100829
Notes: salt tolerance index of sample = Treatment value/ Control value

## Sheet: Table S3
Table S3. Statistical analysis of the overall variation range of 137 accessions under 150 mmol/L salt stress
Traits	Control			Treatment
	Range	Mean ± SD	CV	Range	Mean ± SD	CV
Shoot length (cm)	11.88-23.40	15.40 ± 2.09	0.1356	9.00-15.20	12.16 ± 1.32	0.1085
Root length (cm)	7.76-19.58	13.19 ± 2.46	0.1861	4.00-9.14	6.42 ± 0.99	0.1535

## Sheet: Table S4
Table S4. Statistical analysis of phenotypic traits of 137 accessions under 150 mmol/L salt stress
	Mean of control (cm)		Mean of treatment (cm)		Salt tolerance index		Relative salt tolerance index
Accessions	Shoot length	Root length	Shoot length	Root length	Shoot length	Root length	Shoot length	Root length
Yannong 23	16.05	16.04	11.24	5.36	0.700312	0.334165	0.804863	0.891819
Yanmai 98	19.18	16.98	14.24	6.16	0.74244	0.36278	0.853281	0.968187
04 Zhong 36	14.24	17.3	12.66	8.64	0.889045	0.499422	1.02177	1.33286
Beijing 0045	16.26	15.18	12.06	6.7	0.741697	0.44137	0.852428	1.17793
07 Zhong 36	21.05	18.5	14.3333	7.45	0.680918	0.402703	0.782575	1.07473
LS6109	19.04	15.85	14.775	8.06667	0.775998	0.508938	0.891849	1.35825
SH4300	17.2	15.25	12.84	7.425	0.746512	0.486885	0.857961	1.2994
YX11-57	19.82	18.375	14.74	9.14	0.743693	0.497415	0.854722	1.3275
Anmai 1	16.52	18	12.96	7.96	0.784504	0.442222	0.901625	1.1802
Anmai 7	15.45	19.575	12.52	7.9	0.810356	0.403576	0.931337	1.07706
Bonong 6	16.95	16.075	11.24	5.525	0.663127	0.343701	0.762127	0.917271
Cunmai 8	16.72	18.7	11.2	7.66	0.669856	0.409626	0.769861	1.09321
Dehongfumai 6	15.18	13.9	11.56	6.16	0.761528	0.443165	0.875219	1.18272
Fanmai 5	14.54	14.54	13.04	6.6	0.896836	0.45392	1.03073	1.21142
Hannong 2312	15.26	13.6	12.74	6.74	0.834862	0.495588	0.959502	1.32263
Hansheng 923	16.9	13.72	13.7	6.86	0.810651	0.5	0.931676	1.3344
Heng 10S29-2	13.76	13.05	12.24	7.35	0.889535	0.563218	1.02234	1.50312
Huapei 1	15.64	13.98	11.64	6.82	0.744246	0.48784	0.855356	1.30195
Huapei 5	13.56	11.975	12.2	7.5	0.899705	0.626305	1.03763	1.51528
Huapei 8	13.66	13.4333	11.64	8.12	0.852123	0.604467	0.979339	1.6132
Huayu 198	14.8	12.98	12.12	5.74	0.818919	0.442219	0.941178	1.18019
Ji 729	13.76	11.8	11.12	5.92	0.80814	0.501695	0.928789	1.33892
Jimai 325	18.16	13.68	12.18	6.425	0.670705	0.469664	0.770837	1.25344
Jinfeng 7183	15.18	14.475	11.44	8.1	0.753623	0.559585	0.866134	1.49342
Junda 129	16.275	11.2	10.62	6.42	0.652535	0.573214	0.749954	1.5298
Kaimai 18	15.24	10.8	12.1	7.38	0.793963	0.683333	0.912497	1.82368
Kenong 2009	13.6	10.625	10.38	7.06	0.763235	0.664471	0.877181	1.77334
Lankao 679	14.48	13.675	11.575	6	0.799378	0.438757	0.91872	1.17096
Liangxing 99	13.36	13.42	11.32	5.76	0.847305	0.42921	0.973802	1.14548
Luomai 1	13.7	13.175	11.94	6.975	0.871533	0.529412	1.00165	1.4129
Luomai 22	13.96	11.75	11.52	8.26	0.825215	0.702979	0.948414	1.87611
Luomai 23	14.42	13.28	11.62	7.1	0.805825	0.534639	0.926129	1.42684
Luomai 24	13.66	11.86	11.78	6.72	0.862372	0.56661	0.991118	1.51217
Luomai 29	13.56	12.8	10.1	4.65	0.744838	0.363281	0.856037	0.969526
Luomai 31	14.56	13.225	13.4	7.66	0.92033	0.579206	1.05773	1.54579
Luomai 8	13.3	13.74	11.34	6.575	0.852632	0.47853	0.979924	1.2771
Luomai 9	11.98	12.56	9.84	6.72	0.821369	0.535032	0.943994	1.42789
Pingan 8	14.78	14.24	11.82	5.8	0.799729	0.407303	0.919124	1.08701
Pingan 998	14.66	14.34	11.26	6.76	0.768076	0.471409	0.882745	1.2581
Pingan 9	13.94	12.375	12.36	5.86	0.886657	0.473535	1.01903	1.26377
Pumai 9	15.34	16.6	11.68	5.18	0.761408	0.312048	0.875081	0.832795
Puxing 5	14.875	13.85	12.4	5.8	0.833613	0.418773	0.958066	1.11762
Qimai 2	16.42	15.14	14.12	5.5	0.859927	0.363276	0.988308	0.969512
Ruihua 1101	13.08	11.8	11.48	5.84	0.877676	0.494915	1.00871	1.32083
Shannong 055843	16.28	15.18	13	6.76	0.798526	0.445323	0.91774	1.18848
Shi 1109-4366	14.2333	13.34	11.4	6.58	0.800937	0.493253	0.920511	1.3164
Shi 11-5139	14.5	13.65	11.98	5.86	0.826207	0.429304	0.949554	1.14573
Taikong 6	12.86	12.45	11.68	5.36	0.908243	0.430522	1.04384	1.14898
Taixue 7	12.84	15.04	9	5.72	0.700935	0.380319	0.805579	1.015
Tianhe 3	13.22	13.96	11.78	6.18	0.891074	0.442693	1.02411	1.18146
Tianmin 198	14.56	13.875	12.45	6.82	0.855082	0.491532	0.98274	1.3118
Tianmin 298	17.18	14.06	14.94	7.94	0.869616	0.564723	0.999444	1.50713
Weilai 0818	15.26	14.74	12.46	7.02	0.816514	0.476255	0.938414	1.27103
Taimai 1	16.66	13.3	13.64	6.48	0.818727	0.487218	0.940958	1.30029
Han 6228	18.975	12.95	14.52	7.525	0.765217	0.581081	0.879459	1.55079
Han 7086 10P61	13.8	14.3	13.04	6.62	0.944928	0.462937	1.086	1.23549
3588	16.78	12.86	11.46	5.96	0.682956	0.463453	0.784917	1.23686
5182	13.4	11.4	11.44	6.96	0.853731	0.610526	0.981188	1.62937
04 Zhong 36	18.46	12.45	12.94	6.38	0.700975	0.51245	1.02177	1.33286
Aiganzao	15.62	12.28	13.06	5.3	0.836108	0.431596	0.960933	1.15184
Jimai 60	-	-	-	-	-	-	0.999989	0.9999
Lumai 5	20.68	11.1	11.6	6.2	0.560928	0.558559	0.656415	1.25387
Lumai 13	13.76	11.18	10.5	4.6	0.763081	0.411449	0.847164	0.975627
Lumai 23	14.9	13.34	13	7.7	0.872483	0.577211	0.879237	1.08257
Shannong 22	14.14	10.82	13	7	0.919378	0.64695	0.990495	1.46374
Tainong 7018	19.7	10.24	14.7	6.5	0.746193	0.634766	0.809383	1.52109
Wennong 19	14.14	8.56	13.7	6	0.968883	0.700935	1.00116	1.44754
Yan 09135	17.12	8.74	15	5.4	0.876168	0.617849	0.908703	1.39776
Jimai 06039	13.34	12.4	10.4	5.5	0.77961	0.443548	0.878682	1.14353
Luomai 21	11.88	12.36	10.4	8.5	0.875421	0.687702	0.932256	1.22489
Pingan 6	15.78	12.6	12.4	7	0.785805	0.555556	0.783778	1.08383
Tainong 9862	12.84	11.44	11	5.3	0.856698	0.463287	0.936392	0.983964
Yaomai 16	14.18	11.78	10.8	6	0.761636	0.509338	0.819032	1.07038
Han 6172	15.78	12.86	11.8	5.6	0.747782	0.435459	0.775586	1.0212
Hanmai 13	16.44	18.9	13.2	6.1	0.80292	0.322751	0.862407	0.903188
Hannong 351	13.78	10.7	12	5.7	0.870827	0.53271	0.956953	1.15803
Gaoyou 1533-1	15.4	10.3667	12.1	5.6	0.785714	0.540193	0.940236	1.47304
Gaoyou 2018	16.2	13.46	12.7	5.6	0.783951	0.416048	0.80336	1.03078
Gaoyou 9618	14.4	8.83333	10.1	5.4	0.701389	0.611321	0.83046	1.50153
Heng 4332	16.3	12.9	12	5.9	0.736196	0.457364	0.805041	1.1567
Heng 4422	15	12.18	9.1	7.2	0.606667	0.591133	0.872657	1.21433
Hengguan 33	18.16	13.54	12.8	7.7	0.704846	0.568685	0.754622	1.04725
Ji 38	16.02	10.6	10.9	5.6	0.6804	0.528302	0.738411	1.12779
Jinhe 9123	15.9	11.74	12	5.5	0.754717	0.468484	0.821228	1.31931
Shimai 12	16.24	10.08	11.5	6.4	0.708128	0.634921	0.792094	1.51493
Shimai 15	13.62	10.12	11.4	5.9	0.837004	0.583004	0.833723	1.18991
Shimai 22	15.32	10.86	12.3	7.1	0.802872	0.653775	0.779183	1.19721
Shiyou 20	13.58	9.26	12.2	7.8	0.89838	0.842333	0.958353	1.71033
3097	14.72	9.1	12.4	5.6	0.842391	0.615385	0.892916	1.14589
Fengkang 2	14.06	13.96	11.4	5.4	0.810811	0.386819	0.875063	0.959485
Zhongmai 415	18.18	7.76	12.9	5.4	0.709571	0.695876	0.724162	1.39436
Longfu 2	13.36	10.3	11.5	5.4	0.860778	0.524272	0.933814	1.16064
Han 09-41344	13.5	12.28	9.8	7	0.725926	0.570033	0.825173	1.03035
Zhongzhongmai 10	14.16	12.9	12.3	6.5	0.868644	0.503876	0.975401	0.984212
Zhumai 328	14.32	14.55	11.5	6	0.803073	0.412371	0.922372	0.968556
Nongda 413	17.46	11.32	14.9	6.7	0.853379	0.591873	0.899338	1.24107
Linfen 138	23.4	13.4	14.1	6.4	0.602564	0.477612	0.635363	0.980047
Zhonghan 110	17.42	13.3	13.7	6.5	0.786452	0.488722	0.867078	1.12191
Fengwu 981	16.56	11.85	12.3	5	0.742754	0.421941	0.830135	1.13769
Kaimai 20	12.62	11.84	11	7.1	0.871632	0.599662	0.928812	1.27868
Yude 1	15.5	11.3	13.1	5.3	0.845161	0.469027	0.909148	1.2394
Zhongyuan 18	15.1	10.9	11	4.3	0.728477	0.394495	0.76485	1.09675
Luo PH02	15.84	14.04	11.6	4.7	0.732323	0.334758	0.752243	0.820393
Luohan 13	16.42	13.98	12.5	6.3	0.761267	0.450644	0.881829	0.920662
Jinan 17	12.46	11.18	11.1	5.6	0.890851	0.500894	0.997806	1.26051
Jimai 20	14.14	12.42	10	6.3	0.707214	0.507246	0.857921	1.05387
Jimai 22	12.16	13.72	11.3	7	0.929276	0.510204	0.9923	1.04305
Jimai 21	13.12	10.3	9.5	4.1	0.724085	0.398058	0.867139	0.999678
Jimai 23	13.16	10.1	11.4	6.3	0.866261	0.623762	0.997126	1.43849
Jimai 44	13.88	10.52	12.6	7	0.907781	0.665399	1.00439	1.45572
Jimai 229	13.18	11.36	11.6	7.6	0.880121	0.669014	0.995612	1.27894
Xinmai 0208	14.62	12.8	12.3	5.2	0.841313	0.40625	0.929973	1.04985
Jinmai 31	17.6	9.84	15.2	7.2	0.863636	0.731707	0.87535	1.56075
Jin 47 (Han) LP-81	16.725	8.42	12.6	6	0.753363	0.712589	0.803909	1.45606
Jin 50 (Han) LP-82	16.46	9.68	14.5	6.6	0.880923	0.681818	0.903249	1.50542
Linfen 5064	17.2	8.2	13.6	4	0.790698	0.487805	0.816785	1.26633
Jing 411	15.36	8.14	11.5	4.7	0.748698	0.577396	0.8501	1.50079
Jing 428	17.48	11.14	13.5	5.5	0.772311	0.493716	0.840681	1.22195
Nongda 41	18.32	12.5	10	5.1	0.545852	0.408	0.576314	0.788831
Taishan 21	15.7	16.375	13.34	5.275	0.849682	0.322137	1.04153	0.742594
Taishan 22	13.98	19.14	10.76	6.56	0.769671	0.342738	0.943455	0.790082
Taishan 4606	14	16.12	10.5	6.34	0.75	0.3933	0.919343	0.90664
Taishan 4682	14.44	15.24	9.98	6.2	0.691136	0.406824	0.847188	0.937815
Taishan 6002	15.26	15.32	12.425	5.55	0.81422	0.362272	0.998063	0.835112
Taishan D44304	14.08	13.94	13.08	6.22	0.928977	0.446198	1.13873	1.02858
Youbaomai	18.84	15.35	15.1	6.575	0.801486	0.428339	0.982454	0.987411
Youzimai	17.5	16.38	13.26	7.06	0.757714	0.431013	0.928799	0.993576
Yuejin 5	14.9	14.35	13.64	6.98	0.915436	0.486411	1.12213	1.12128
Yuejin 8	15.525	16.05	12.96	7.24	0.834783	0.45109	1.02327	1.03986
Yanfu 188	15.8	17.7	13.1	7.06	0.829114	0.39887	1.01632	0.919479
Yannong 15	14.98	15.25	10.86	6.46	0.724967	0.423607	0.888657	0.976502
Yannong 19	14.48	15.96	11.7	6.76	0.808011	0.423559	0.990452	0.976392
Yannong 25	21.48	16.62	14.72	8.7	0.685289	0.523466	0.84002	1.2067
Zhouyuan 9369	21.04	16.6	13.1	7	0.622624	0.421687	0.763206	0.972076
Zimai 12	17.8	14.7	13.225	8.52	0.742978	0.579592	0.910735	1.33608
Yannong 21	14.2	13.76	11.16	6.525	0.785915	0.474201	0.963368	1.09313
Zhoumai 32	15.28	13.675	11.94	6.92	0.781414	0.506033	0.957849	1.16651
Notes: salt tolerance index of sample = Treatment value/ Control value; Salt tolerance index of sample/Salt tolerance index of Jimai60

## Sheet: Table S5
Table S5. Summary of transcriptome data
Sample	Library	Total_reads	Unique_map	Raw_bases	Q30	GC_pct
Huapei 5_CK_Shoots1	FRAS250042944-1r	69988482	57994741(82.86%)	10.61G	95.58	56.01
Huapei 5_CK_Shoots2	FRAS250042945-1r	79141184	66301948(83.78%)	11.9G	97.09	55.15
Huapei 5_CK_Shoots3	FRAS250042946-1r	79081614	65950499(83.4%)	11.89G	96.96	55.4
Huapei 5_Treatment_Shoots1	FRAS250042947-1r	75019256	64163015(85.53%)	11.81G	96.7	54.99
Huapei 5_Treatment_Shoots2	FRAS250042948-1r	64915742	55824621(86.0%)	10.18G	96.58	55.98
Huapei 5_Treatment_Shoots3	FRAS250042949-1r	78624736	67289419(85.58%)	12.38G	96.77	56.57
Jimai 60_CK_Shoots1	FRAS250042950-1r	78728290	68294164(86.75%)	12.4G	96.82	54.75
Jimai 60_CK_Shoots2	FRAS250042951-1r	76707324	65990073(86.03%)	12.07G	96.85	55.98
Jimai 60_CK_Shoots3	FRAS250042952-1r	77993706	67535107(86.59%)	12.19G	96.66	55.58
Jimai 60_Treatment_Shoots1	FRAS250042953-1r	84139904	72900355(86.64%)	13.09G	97.03	55.34
Jimai 60_Treatment_Shoots2	FRAS250042954-1r	75358464	65542545(86.97%)	11.83G	97.03	56.12
Jimai 60_Treatment_Shoots3	FRAS250042955-1r	76559210	66232376(86.51%)	11.52G	96.91	55.11
Gaoyou 2018_CK_Shoots1	FRAS250042956-1r	80209000	69686281(86.88%)	13.17G	97.02	55.73
Gaoyou 2018_CK_Shoots2	FRAS250042957-1r	75313762	65712665(87.25%)	11.68G	96.97	55.41
Gaoyou 2018_CK_Shoots3	FRAS250042958-1r	80312808	70048818(87.22%)	12.43G	97.11	54.96
Gaoyou 2018_Treatment_Shoots1	FRAS250042959-1r	81973782	71332389(87.02%)	12.67G	97.09	55.41
Gaoyou 2018_Treatment_Shoots2	FRAS250042960-1r	75843836	65539940(86.41%)	11.76G	97.04	56.21
Gaoyou 2018_Treatment_Shoots3	FRAS250042961-1r	74855376	65161016(87.05%)	11.56G	97.14	54.59
Huapei 5_CK_Roots1	FRAS250042962-1r	76295476	62813187(82.33%)	11.48G	97.13	54.1
Huapei 5_CK_Roots2	FRAS250042963-1r	77311930	62890978(81.35%)	11.63G	97.19	53.33
Huapei 5_CK_Roots3	FRAS250042964-1r	76880636	63312778(82.35%)	11.56G	97.13	53.67
Huapei 5_Treatment_Roots1	FRAS250042965-1r	77671132	61004377(78.54%)	12.13G	97.16	53.94
Huapei 5_Treatment_Roots2	FRAS250042966-1r	73446546	61195337(83.32%)	11.5G	97.14	54.19
Huapei 5_Treatment_Roots3	FRAS250042967-1r	80213980	67390736(84.01%)	12.6G	97.14	54.15
Jimai 60_CK_Roots1	FRAS250042968-1r	89625526	75172906(83.87%)	14.09G	97.07	55
Jimai 60_CK_Roots2	FRAS250042969-1r	75952500	64124969(84.43%)	12.14G	97.05	54.53
Jimai 60_CK_Roots3	FRAS250042970-1r	81603788	69114907(84.7%)	12.27G	97.04	54.96
Jimai 60_Treatment_Roots1	FRAS250042971-1r	81140570	66975852(82.54%)	12.2G	97.13	53.69
Jimai 60_Treatment_Roots2	FRAS250042972-1r	77502790	64915193(83.76%)	12.3G	96.95	54.68
Jimai 60_Treatment_Roots3	FRAS250042973-1r	88292114	74123409(83.95%)	13.59G	97.1	54.25
Gaoyou 2018_CK_Roots1	FRAS250042974-1r	78871558	65476767(83.02%)	12.15G	96.88	54.29
Gaoyou 2018_CK_Roots2	FRAS250042975-1r	98967496	83005577(83.87%)	15.26G	96.91	53.45
Gaoyou 2018_CK_Roots3	FRAS250042976-1r	74755766	62729422(83.91%)	11.59G	97.02	53.86
Gaoyou 2018_Treatment_Roots1	FRAS250042977-1r	75258158	63088169(83.83%)	11.61G	96.83	54.17
Gaoyou 2018_Treatment_Roots2	FRAS250042978-1r	81697958	69320653(84.85%)	12.49G	96.82	53.4
Gaoyou 2018_Treatment_Roots3	FRAS250042979-1r	72935296	61061692(83.72%)	11.52G	96.94	54.13

## Sheet: Table S6
Table S6. Statistical summary of DEGs for three representative cultivars
Varieties	Province of origin	Tissue	Number of differential expressed genes (DEGs)			Threshold
			All	Up-regulated	Down-regulated
Gaoyou 2018	Hebei	Shoots	1147	470	677	DESeq2 padj<=0.05 |log2FoldChange|>=1.0
		Roots	8284	4111	4173
Jimai 60	Shandong	Shoots	3894	2292	1602
		Roots	9316	4076	5240
Huapei 5	Henan	Shoots	6318	3204	3114
		Roots	12656	5680	6976

## Sheet: Table S7
Table S7. Differentially expressed genes in shoots of Gaoyou 2018 under 150 mM salt treatment vs. CK (0 mM)
Gene_id	Gaoyou 2018_Treatment			Gaoyou 2018_CK			Gaoyou2018_Treatment	Gaoyou2018_CK	Log2FoldChange	Pvalue	Padj	Gene_name	Gene_chr	Gene_start	Gene_end	Gene_strand	Gene_length	Gene_biotype	Gene_description	Family
	Shoots1	Shoots2	Shoots3	Shoots1	Shoots2	Shoots3
TraesCS4B02G220200	92358.2	36092.8	86933	207.046	405.872	283.38	71794.7	298.766	7.9082	2.1657e-64	1.7707e-59	TraesCS4B02G220200	chr4B	463208678	463213325	+	2013	protein_coding	TraesCS4B01G220200 && sp|Q9SLZ0|PCKA_MAIZE Phosphoenolpyruvate carboxykinase (ATP) OS=Zea mays OX=4577 PE=2 SV=1 && PF01293:Phosphoenolpyruvate carboxykinase	VOZ
TraesCS5D02G159100	26789.7	15848.2	36537.1	394.093	290.891	328.426	26391.6	337.803	6.28821	2.20117e-54	8.99848e-50	TraesCS5D02G159100	chr5D	247610358	247613753	+	2156	protein_coding	TraesCS5D01G159100 && sp|P31752|ASNS_ASPOF Asparagine synthetase [glutamine-hydrolyzing] OS=Asparagus officinalis OX=4686 PE=2 SV=2 && PF13537:Glutamine amidotransferase domain|PF00733:Asparagine synthase	G2-like
TraesCS2A02G723100LC	5039.12	2178.75	5743.41	0	13.7584	8.19018	4320.43	7.31619	9.17367	2.35198e-41	6.41002e-37	TraesCS2A02G723100LC	chr2A	761766265	761767308	+	806	protein_coding	TraesCS2A01G723100LC && - && -	-
TraesCS5A02G153900	20227.6	11220.5	34540	410.562	350.838	390.672	21996	384.024	5.84001	4.68897e-38	9.58437e-34	TraesCS5A02G153900	chr5A	331398338	331403028	+	2152	protein_coding	TraesCS5A01G153900 && sp|P31752|ASNS_ASPOF Asparagine synthetase [glutamine-hydrolyzing] OS=Asparagus officinalis OX=4686 PE=2 SV=2 && PF13537:Glutamine amidotransferase domain|PF00733:Asparagine synthase	G2-like
TraesCS4D02G220500	77557.8	30908.3	81242.1	451.736	1280.51	343.988	63236.1	692.078	6.51371	1.36197e-29	2.22712e-25	TraesCS4D02G220500	chr4D	375732785	375738994	+	2443	protein_coding	TraesCS4D01G220500 && sp|Q9SLZ0|PCKA_MAIZE Phosphoenolpyruvate carboxykinase (ATP) OS=Zea mays OX=4577 PE=2 SV=1 && PF01293:Phosphoenolpyruvate carboxykinase	VOZ
TraesCS2A02G510800	13.8615	16.5146	8.73655	3748	4706.35	565.123	13.0376	3006.49	-7.85715	2.60551e-29	3.55048e-25	TraesCS2A02G510800	chr2A	735761320	735764009	+	1383	protein_coding	TraesCS2A01G510800 && sp|Q8GXG1|ASPGB_ARATH Probable isoaspartyl peptidase/L-asparaginase 2 OS=Arabidopsis thaliana OX=3702 GN=At3g16150 PE=2 SV=2 && PF01112:Asparaginase	NAC
TraesCS4D02G283600	3338.77	1844.92	7334.33	0	0	0	4172.68	0	14.4958	2.8865e-28	3.37147e-24	TraesCS4D02G283600	chr4D	455341941	455346185	-	1695	protein_coding	TraesCS4D01G283600 && sp|Q76LB1|ALMT1_WHEAT Aluminum-activated malate transporter 1 OS=Triticum aestivum OX=4565 GN=ALMT1 PE=1 SV=1 && PF11744:Aluminium activated malate transporter	-
TraesCS2D02G565300	24.9507	21.2331	58.5349	1452.85	1704.07	1050.8	34.9062	1402.57	-5.3188	6.87477e-27	7.0261e-23	TraesCS2D02G565300	chr2D	635231723	635235356	-	1866	protein_coding	TraesCS2D01G565300 && sp|B9FDB8|ALN_ORYSJ Probable allantoinase OS=Oryza sativa subsp. japonica OX=39947 GN=ALN PE=2 SV=1 && PF01979:Amidohydrolase family	SRS
TraesCS1A02G166600	504.558	644.071	2168.41	14.1167	8.84467	9.82822	1105.68	10.9299	6.66974	1.6823e-24	1.5283e-20	TraesCS1A02G166600	chr1A	299424945	299426015	-	1071	protein_coding	TraesCS1A01G166600 && sp|C0HJG8|BSP_BOSSE Basic secretory protease (Fragments) OS=Boswellia serrata OX=613112 PE=1 SV=1 && PF04450:Peptidase of plants and bacteria	-
TraesCS4B02G189800	84.0931	71.9567	112.702	1024.64	1180.27	992.65	89.5837	1065.85	-3.56935	3.89717e-22	3.05892e-18	TraesCS4B02G189800	chr4B	412590620	412591294	+	675	protein_coding	TraesCS4B01G189800 && sp|O80920|PYL4_ARATH Abscisic acid receptor PYL4 OS=Arabidopsis thaliana OX=3702 GN=PYL4 PE=1 SV=1 && PF10604:Polyketide cyclase / dehydrase and lipid transport	MYB_related
TraesCS4A02G083900	60073.9	28350.9	39892.8	2292.8	3069.1	1432.46	42772.5	2264.79	4.23934	4.31171e-22	3.05892e-18	TraesCS4A02G083900	chr4A	88427962	88432958	-	2492	protein_coding	TraesCS4A01G083900 && sp|Q9SLZ0|PCKA_MAIZE Phosphoenolpyruvate carboxykinase (ATP) OS=Zea mays OX=4577 PE=2 SV=1 && PF01293:Phosphoenolpyruvate carboxykinase	VOZ
TraesCS2D02G512100	40.6604	24.772	18.3468	2510.43	4917.64	585.598	27.9264	2671.22	-6.57913	4.48956e-22	3.05892e-18	TraesCS2D02G512100	chr2D	603540980	603543635	+	1395	protein_coding	TraesCS2D01G512100 && sp|Q8GXG1|ASPGB_ARATH Probable isoaspartyl peptidase/L-asparaginase 2 OS=Arabidopsis thaliana OX=3702 GN=At3g16150 PE=2 SV=2 && PF01112:Asparaginase	NAC
TraesCS3D02G396900	1245.69	815.116	1553.36	45.8794	83.533	69.6166	1204.72	66.343	4.17957	1.22766e-21	7.72114e-18	TraesCS3D02G396900	chr3D	511445136	511451404	-	1093	protein_coding	TraesCS3D01G396900 && sp|A0A1C9II22|NR_NARAP Noroxomaritidine/norcraugsodine reductase OS=Narcissus aff. pseudonarcissus MK-2014 OX=1540222 GN=NR PE=1 SV=1 && PF13561:Enoyl-(Acyl carrier protein) reductase	C2H2
TraesCS2A02G723000LC	1393.54	425.842	1535.89	0	0	0	1118.42	0	12.5965	1.54944e-21	9.04884e-18	TraesCS2A02G723000LC	chr2A	761763499	761764260	+	360	protein_coding	TraesCS2A01G723000LC && - && -	-
TraesCS2A02G587900	121.981	83.7528	109.207	1029.35	1775.81	1280.94	104.98	1362.03	-3.6956	6.01559e-21	3.27894e-17	TraesCS2A02G587900	chr2A	777512898	777516658	+	1952	protein_coding	TraesCS2A01G587900 && sp|B9FDB8|ALN_ORYSJ Probable allantoinase OS=Oryza sativa subsp. japonica OX=39947 GN=ALN PE=2 SV=1 && PF01979:Amidohydrolase family	SRS
TraesCS3B02G395900	5899.45	2605.77	9443.34	352.919	284.995	271.914	5982.86	303.276	4.30265	1.49561e-18	7.64266e-15	TraesCS3B02G395900	chr3B	623824481	623830911	+	2666	protein_coding	TraesCS3B01G395900 && sp|Q941T1|P5CS2_ORYSJ Delta-1-pyrroline-5-carboxylate synthase 2 OS=Oryza sativa subsp. japonica OX=39947 GN=P5CS2 PE=2 SV=1 && PF00696:Amino acid kinase family	B3
TraesCS4A02G114400	16.6338	33.0293	35.8199	478.793	996.499	479.126	28.4943	651.473	-4.51705	1.23052e-17	5.91815e-14	TraesCS4A02G114400	chr4A	138832030	138833256	-	1227	protein_coding	TraesCS4A01G114400 && sp|O80920|PYL4_ARATH Abscisic acid receptor PYL4 OS=Arabidopsis thaliana OX=3702 GN=PYL4 PE=1 SV=1 && PF10604:Polyketide cyclase / dehydrase and lipid transport	MYB_related
TraesCS3D02G164900	603.437	416.405	1839.04	0	15.7239	6.55215	952.962	7.42533	6.98551	6.12041e-17	2.78006e-13	TraesCS3D02G164900	chr3D	136414720	136419826	-	1548	protein_coding	TraesCS3D01G164900 && sp|Q8VY10|UBC24_ARATH Probable ubiquitin-conjugating enzyme E2 24 OS=Arabidopsis thaliana OX=3702 GN=UBC24 PE=1 SV=1 && PF00179:Ubiquitin-conjugating enzyme	GRAS
TraesCS6A02G046700	0	0	0	228.221	290.891	582.322	0	367.145	-10.9872	1.21506e-16	5.22866e-13	TraesCS6A02G046700	chr6A	23849620	23852276	+	1053	protein_coding	TraesCS6A01G046700 && sp|Q949G5|MOB1A_MEDSF MOB kinase activator-like 1A OS=Medicago sativa subsp. falcata OX=3878 GN=MOB1-A PE=2 SV=2 && PF03637:Mob1/phocein family	-
TraesCS7B02G382000	2040.41	1459.19	1579.57	16.4695	23.5858	98.2822	1693.06	46.1125	5.18748	1.42184e-16	5.81257e-13	TraesCS7B02G382000	chr7B	647751459	647754258	+	1759	protein_coding	TraesCS7B01G382000 && sp|Q9ZPR7|UPS1_ARATH Ureide permease 1 OS=Arabidopsis thaliana OX=3702 GN=UPS1 PE=1 SV=1 && PF07168:Ureide permease	-
TraesCS1A02G152800	4232.38	19109.8	2759.88	169.401	247.651	207.212	8700.69	208.088	5.38554	1.58264e-16	6.16181e-13	TraesCS1A02G152800	chr1A	264213641	264217834	-	1053	protein_coding	TraesCS1A01G152800 && sp|P42813|RNS1_ARATH Ribonuclease 1 OS=Arabidopsis thaliana OX=3702 GN=RNS1 PE=1 SV=1 && PF00445:Ribonuclease T2 family	bZIP
TraesCS2B02G541500	255.976	169.865	462.164	5.88198	9.82741	10.6472	296.001	8.78554	5.05997	1.14412e-15	4.25202e-12	TraesCS2B02G541500	chr2B	737694184	737694728	+	545	protein_coding	TraesCS2B01G541500 && - && -	-
TraesCS3D02G357200	3776.8	4666.57	5467.33	177.636	559.18	294.847	4636.9	343.887	3.75255	1.88121e-15	6.68739e-12	TraesCS3D02G357200	chr3D	469479590	469486268	+	2672	protein_coding	TraesCS3D01G357200 && sp|Q941T1|P5CS2_ORYSJ Delta-1-pyrroline-5-carboxylate synthase 2 OS=Oryza sativa subsp. japonica OX=39947 GN=P5CS2 PE=2 SV=1 && PF00696:Amino acid kinase family	B3
TraesCS7D02G201400	243.962	81.3936	368.682	3723.29	4176.65	4018.1	231.346	3972.68	-4.09994	3.3635e-15	1.14585e-11	TraesCS7D02G201400	chr7D	160534128	160535018	+	891	protein_coding	TraesCS7D01G201400 && sp|P35792|PR12_HORVU Pathogenesis-related protein PRB1-2 OS=Hordeum vulgare OX=4513 PE=2 SV=1 && PF00188:Cysteine-rich secretory protein family	M-type_MADS
TraesCS2B02G538800	263.368	279.569	155.511	4156.21	5608.5	1542.21	232.816	3768.97	-4.01755	9.4879e-15	3.10296e-11	TraesCS2B02G538800	chr2B	734050489	734050911	-	423	protein_coding	TraesCS2B01G538800 && sp|Q8GXG1|ASPGB_ARATH Probable isoaspartyl peptidase/L-asparaginase 2 OS=Arabidopsis thaliana OX=3702 GN=At3g16150 PE=2 SV=2 && PF01112:Asparaginase	NAC
TraesCS6D02G333000	3896.93	3875.04	3375.8	381.152	576.869	221.954	3715.92	393.325	3.24052	2.1539e-14	6.77326e-11	TraesCS6D02G333000	chr6D	435711668	435712623	+	838	protein_coding	TraesCS6D01G333000 && sp|P12948|DHN3_HORVU Dehydrin DHN3 OS=Hordeum vulgare OX=4513 GN=DHN3 PE=2 SV=1 && PF00257:Dehydrin	-
TraesCS6B02G326600	780.864	537.906	689.314	3769.17	3266.63	3968.14	669.361	3667.98	-2.45366	3.59745e-14	1.08937e-10	TraesCS6B02G326600	chr6B	576206300	576207736	-	1332	protein_coding	TraesCS6B01G326600 && - && PF06219:Protein of unknown function (DUF1005)	M-type_MADS
TraesCS4A02G399300	108.12	266.594	129.301	5186.73	1912.41	1807.57	168.005	2968.91	-4.14527	6.85032e-14	2.00032e-10	TraesCS4A02G399300	chr4A	673965201	673966983	-	1452	protein_coding	TraesCS4A01G399300 && sp|Q9LU14|APG2_ARATH GDSL esterase/lipase APG OS=Arabidopsis thaliana OX=3702 GN=APG PE=2 SV=1 && PF00657:GDSL-like Lipase/Acylhydrolase	ERF
TraesCS2B02G167300	112.74	587.449	164.247	0	0	0	288.146	0	10.6385	7.18336e-14	2.02524e-10	TraesCS2B02G167300	chr2B	140519429	140521113	-	1450	protein_coding	TraesCS2B01G167300 && - && -	WRKY
TraesCS5A02G297300	848.324	239.462	910.349	39.9975	30.465	18.8374	666.045	29.7666	4.4918	9.11455e-14	2.48405e-10	TraesCS5A02G297300	chr5A	505018613	505023654	-	1003	protein_coding	TraesCS5A01G297300 && sp|Q9SXZ2|FT_ARATH Protein FLOWERING LOCUS T OS=Arabidopsis thaliana OX=3702 GN=FT PE=1 SV=2 && PF01161:Phosphatidylethanolamine-binding protein	NAC
TraesCS5B02G461500	0	90.8305	0	0	0	0	30.2768	0	21.5201	1.46366e-13	3.86032e-10	TraesCS5B02G461500	chr5B	637143708	637145686	+	1065	protein_coding	TraesCS5B01G461500 && sp|O64865|LTG14_ARATH Non-specific lipid transfer protein GPI-anchored 14 OS=Arabidopsis thaliana OX=3702 GN=LTPG14 PE=2 SV=1 && PF14368:Probable lipid transfer	-
novel.3732	0	88.4713	0	0	0	0	29.4904	0	21.4784	2.11936e-13	5.25094e-10	-	chr4A	599467436	599469493	+	573	-	- && sp|Q9FYD3|GDL56_ARATH GDSL esterase/lipase At3g43570 OS=Arabidopsis thaliana OX=3702 GN=At3g43570 PE=3 SV=1 && -	ERF
TraesCS5A02G454400	0	88.4713	0	0	0	0	29.4904	0	21.4784	2.11936e-13	5.25094e-10	TraesCS5A02G454400	chr5A	635414687	635415387	-	504	protein_coding	TraesCS5A01G454400 && sp|P12331|CB22_ORYSJ Chlorophyll a-b binding protein 2, chloroplastic OS=Oryza sativa subsp. japonica OX=39947 GN=CAB2R PE=2 SV=2 && PF00504:Chlorophyll A-B binding protein	ERF
TraesCS2B02G027000	24.0266	18.8739	83.8709	631.725	1127.2	1009.85	42.2571	922.926	-4.44131	2.32315e-13	5.58656e-10	TraesCS2B02G027000	chr2B	12875422	12881979	+	2651	protein_coding	TraesCS2B01G027000 && sp|Q9LPZ9|SD113_ARATH G-type lectin S-receptor-like serine/threonine-protein kinase SD1-13 OS=Arabidopsis thaliana OX=3702 GN=SD113 PE=1 SV=2 && PF21230:Nakanori-like protein|PF00069:Protein kinase domain	GRAS
TraesCS6D02G011400	0	87.2917	0	0	0	0	29.0972	0	21.4493	2.61315e-13	5.93869e-10	TraesCS6D02G011400	chr6D	4373061	4391029	+	1638	protein_coding	TraesCS6D01G011400 && - && PF12796:Ankyrin repeats (3 copies)|PF13962:Domain of unknown function	CO-like
TraesCS6B02G383600	5322.81	4363.4	5106.51	15.2931	230.944	27.0276	4930.91	91.0883	5.75792	2.61485e-13	5.93869e-10	TraesCS6B02G383600	chr6B	658530539	658531483	+	834	protein_coding	TraesCS6B01G383600 && sp|P12948|DHN3_HORVU Dehydrin DHN3 OS=Hordeum vulgare OX=4513 GN=DHN3 PE=2 SV=1 && PF00257:Dehydrin	-
TraesCS2B02G802100LC	253.203	314.958	186.962	3651.53	5077.82	1369.4	251.708	3366.25	-3.742	3.18062e-13	7.02839e-10	TraesCS2B02G802100LC	chr2B	734048610	734048939	-	300	protein_coding	TraesCS2B01G802100LC && sp|Q8GXG1|ASPGB_ARATH Probable isoaspartyl peptidase/L-asparaginase 2 OS=Arabidopsis thaliana OX=3702 GN=At3g16150 PE=2 SV=2 && PF01112:Asparaginase	-
novel.5260	47.1291	9.43694	31.4516	723.483	357.718	907.472	29.3392	662.891	-4.48833	4.59908e-13	9.89541e-10	-	chr5B	213321877	213324261	-	1795	-	- && - && -	-
TraesCS2D02G173000	193.137	150.991	124.059	0	0	0	156.062	0	9.75489	4.77947e-13	1.00198e-09	TraesCS2D02G173000	chr2D	116799588	116801019	-	1432	protein_coding	TraesCS2D01G173000 && - && -	NF-YB
TraesCS2B02G103000	0	0	0	327.038	686.936	32.7607	0	348.912	-10.9126	6.09787e-13	1.24642e-09	TraesCS2B02G103000	chr2B	63862774	63865519	-	2746	protein_coding	TraesCS2B01G103000 && - && PF13968:Domain of unknown function (DUF4220)|PF04578:Protein of unknown function, DUF594	-
TraesCS3A02G404800	146.932	230.025	188.709	1243.45	1360.11	968.08	188.556	1190.55	-2.65981	7.29447e-13	1.45464e-09	TraesCS3A02G404800	chr3A	649713106	649714849	+	1744	protein_coding	TraesCS3A01G404800 && - && -	FAR1
TraesCS5B02G442800LC	0	0	0	89.4061	0	0	0	29.802	-20.725	1.27899e-12	2.4898e-09	TraesCS5B02G442800LC	chr5B	463911356	463911682	-	327	protein_coding	TraesCS5B01G442800LC && - && -	-
TraesCS2B02G354400	1479.48	926	1225.74	6307.83	5547.57	6521.84	1210.41	6125.75	-2.3391	1.7686e-12	3.36286e-09	TraesCS2B02G354400	chr2B	505495842	505502716	-	2933	protein_coding	TraesCS2B01G354400 && sp|Q8L866|CUAOZ_ARATH Amine oxidase [copper-containing] zeta, peroxisomal OS=Arabidopsis thaliana OX=3702 GN=CuAOzeta PE=1 SV=1 && PF02728:Copper amine oxidase, N3 domain|PF01179:Copper amine oxidase, enzyme domain	-
TraesCS5B02G195500	11.0892	60.1605	30.5779	518.791	566.059	668.319	33.9425	584.389	-4.11671	3.19589e-12	5.93861e-09	TraesCS5B02G195500	chr5B	353015777	353020983	-	2493	protein_coding	TraesCS5B01G195500 && sp|Q9C9C4|ENO1_ARATH Enolase 1, chloroplastic OS=Arabidopsis thaliana OX=3702 GN=ENO1 PE=1 SV=1 && PF03088:Strictosidine synthase|PF00113:Enolase, C-terminal TIM barrel domain|PF03952:Enolase, N-terminal domain	C3H
TraesCS6A02G223500	0	30.6701	5.24193	828.183	1465.27	543.009	11.9707	945.486	-6.33061	3.93771e-12	7.15448e-09	TraesCS6A02G223500	chr6A	420364602	420366049	-	1311	protein_coding	TraesCS6A01G223500 && sp|Q9SPK4|PPCK1_ARATH Phosphoenolpyruvate carboxylase kinase 1 OS=Arabidopsis thaliana OX=3702 GN=PPCK1 PE=1 SV=1 && PF00069:Protein kinase domain	NAC
TraesCS2B02G806910LC	119.209	82.5732	288.306	0	0	0	163.363	0	9.82195	4.10805e-12	7.3017e-09	TraesCS2B02G806910LC	chr2B	737050234	737050500	+	267	protein_coding	TraesCS2B01G540500 && - && -	-
TraesCS3B02G414800	1476.71	4259.6	1119.15	129.404	168.049	199.021	2285.15	165.491	3.78622	4.58698e-12	7.97949e-09	TraesCS3B02G414800	chr3B	651425224	651428093	+	2479	protein_coding	TraesCS3B01G414800 && sp|Q0WP01|PTR9_ARATH Protein NRT1/ PTR FAMILY 5.10 OS=Arabidopsis thaliana OX=3702 GN=NPF5.10 PE=2 SV=1 && PF00854:POT family	MYB_related
TraesCS2D02G488500	188.516	99.0879	186.089	1669.31	858.916	1477.51	157.898	1335.24	-3.07782	5.8435e-12	9.95356e-09	TraesCS2D02G488500	chr2D	588039710	588042861	+	1951	protein_coding	TraesCS2D01G488500 && sp|Q0J995|RLI1_ORYSJ Myb family transcription factor RLI1 OS=Oryza sativa subsp. japonica OX=39947 GN=RLI1 PE=1 SV=1 && PF00249:Myb-like DNA-binding domain|PF14379:MYB-CC type transfactor, LHEQLE motif	G2-like
TraesCS4B02G363100	262.444	169.865	272.58	15.2931	5.89645	18.0184	234.963	13.0693	4.1648	6.14449e-12	1.02526e-08	TraesCS4B02G363100	chr4B	651991316	651994109	-	1909	protein_coding	TraesCS4B01G363100 && sp|Q39152|FACR1_ARATH Fatty acyl-CoA reductase 1 OS=Arabidopsis thaliana OX=3702 GN=FAR1 PE=1 SV=1 && PF03015:Male sterility protein|PF07993:Male sterility protein	-
TraesCS1B02G138600	127.526	167.506	138.038	709.367	1205.82	828.028	144.356	914.406	-2.6646	1.04632e-11	1.71096e-08	TraesCS1B02G138600	chr1B	179629228	179631344	-	2021	protein_coding	TraesCS1B01G138600 && sp|Q0DKA5|AT7_ORYSJ Acyl transferase 7 OS=Oryza sativa subsp. japonica OX=39947 GN=AT7 PE=2 SV=1 && PF02458:Transferase family	Nin-like
TraesCS2D02G378100	20.3302	79.0344	24.4623	505.85	624.04	820.656	41.2756	650.182	-3.98914	1.18806e-11	1.90465e-08	TraesCS2D02G378100	chr2D	482417159	482418633	-	1272	protein_coding	TraesCS2D01G378100 && sp|Q9SPK4|PPCK1_ARATH Phosphoenolpyruvate carboxylase kinase 1 OS=Arabidopsis thaliana OX=3702 GN=PPCK1 PE=1 SV=1 && PF00069:Protein kinase domain	C2H2
TraesCS2B02G521800	691.227	226.487	568.749	7.05837	25.5513	34.3988	495.488	22.3361	4.45785	1.21441e-11	1.90944e-08	TraesCS2B02G521800	chr2B	716809651	716816243	+	1298	protein_coding	TraesCS2B01G521800 && sp|Q02066|AAIP_WHEAT Abscisic acid-inducible protein kinase (Fragment) OS=Triticum aestivum OX=4565 PE=2 SV=1 && PF00069:Protein kinase domain	LBD
TraesCS1D02G147800	382.577	2563.31	1460.75	30.5863	62.8954	4.91411	1468.88	32.7986	5.48865	1.24704e-11	1.92351e-08	TraesCS1D02G147800	chr1D	203866615	203874177	-	2245	protein_coding	TraesCS1D01G147800 && sp|B8BHF1|GLO15_ORYSI Very-long-chain aldehyde decarbonylase GL1-5 OS=Oryza sativa subsp. indica OX=39946 GN=GL1-5 PE=2 SV=1 && PF12076:CER1-like, C-terminal domain|PF04116:Fatty acid hydroxylase	FAR1
TraesCS6D02G170500	1883.32	1053.4	1315.72	203.516	249.616	257.991	1417.48	237.041	2.57952	1.2704e-11	1.92351e-08	TraesCS6D02G170500	chr6D	157166194	157168338	-	1920	protein_coding	TraesCS6D01G170500 && sp|P40973|PLY_LILLO Pectate lyase OS=Lilium longiflorum OX=4690 PE=2 SV=1 && PF00544:Pectate lyase	HD-ZIP
TraesCS1A02G093300	45.2809	22.4127	40.1881	369.388	290.891	351.359	35.9606	337.213	-3.22148	1.3903e-11	2.06678e-08	TraesCS1A02G093300	chr1A	86235469	86240447	+	2269	protein_coding	TraesCS1A01G093300 && sp|Q876J3|EXG_SACU7 Glucan 1,3-beta-glucosidase OS=Saccharomyces uvarum (strain ATCC 76518 / CBS 7001 / CLIB 283 / NBRC 10550 / MCYC 623 / NCYC 2669 / NRRL Y-11845) OX=659244 GN=EXG1 PE=3 SV=1 && PF00150:Cellulase (glycosyl hydrolase family 5)	-
TraesCS4B02G318400	766.079	1272.81	899.865	5349.07	5319.58	4316.23	979.584	4994.96	-2.35064	1.41643e-11	2.06801e-08	TraesCS4B02G318400	chr4B	608966570	608970682	+	1992	protein_coding	TraesCS4B01G318400 && sp|Q3EDL4|Y1154_ARATH Probable serine/threonine-protein kinase At1g01540 OS=Arabidopsis thaliana OX=3702 GN=At1g01540 PE=1 SV=2 && PF07714:Protein tyrosine and serine/threonine kinase	bHLH
TraesCS6B02G083100LC	152.476	41.2866	100.47	972.879	939.5	1561.05	98.0778	1157.81	-3.55798	1.47241e-11	2.11203e-08	TraesCS6B02G083100LC	chr6B	41918432	41921226	+	882	protein_coding	TraesCS6B01G083100LC && sp|Q949G5|MOB1A_MEDSF MOB kinase activator-like 1A OS=Medicago sativa subsp. falcata OX=3878 GN=MOB1-A PE=2 SV=2 && PF03637:Mob1/phocein family	-
TraesCS7A02G509100	0	0	6.11559	431.737	84.5157	346.445	2.03853	287.566	-7.06492	1.53647e-11	2.16592e-08	TraesCS7A02G509100	chr7A	696781623	696783594	+	1757	protein_coding	TraesCS7A01G509100 && - && -	bHLH
TraesCS2D02G347200	104.423	49.5439	131.048	722.307	2013.64	928.767	95.0052	1221.57	-3.68143	1.61497e-11	2.238e-08	TraesCS2D02G347200	chr2D	445384162	445388876	+	902	protein_coding	TraesCS2D01G347200 && sp|Q7XJU2|BH153_ARATH Transcription factor bHLH153 OS=Arabidopsis thaliana OX=3702 GN=BHLH153 PE=1 SV=1 && -	bHLH
TraesCS6B02G383500	116.437	222.948	69.8924	0	0	0	136.426	0	9.55947	1.71882e-11	2.34221e-08	TraesCS6B02G383500	chr6B	658402976	658404180	+	1117	protein_coding	TraesCS6B01G383500 && sp|P12949|DHN4_HORVU Dehydrin DHN4 OS=Hordeum vulgare OX=4513 GN=DHN4 PE=2 SV=1 && PF00257:Dehydrin	-
TraesCS5B02G392200LC	120.133	94.3694	132.796	738.777	1564.52	686.337	115.766	996.546	-3.1043	2.31336e-11	3.10069e-08	TraesCS5B02G392200LC	chr5B	427923476	427924272	-	797	protein_coding	TraesCS5B01G392200LC && - && -	-
TraesCS7A02G479600	504.558	441.177	599.327	11.764	5.89645	45.865	515.021	21.1751	4.58709	2.40029e-11	3.16533e-08	TraesCS7A02G479600	chr7A	672013999	672016931	-	1705	protein_coding	TraesCS7A01G479600 && sp|Q9ZPR7|UPS1_ARATH Ureide permease 1 OS=Arabidopsis thaliana OX=3702 GN=UPS1 PE=1 SV=1 && PF07168:Ureide permease	-
TraesCSU02G169600	8441.65	804.499	2108.13	164.695	88.4467	167.08	3784.76	140.074	4.75602	2.90846e-11	3.77458e-08	TraesCSU02G169600	chrUn	249445982	249447623	+	1642	protein_coding	TraesCSU01G169600 && sp|P11955|CHI1_HORVU 26 kDa endochitinase 1 OS=Hordeum vulgare OX=4513 PE=2 SV=4 && PF00187:Chitin recognition protein|PF00182:Chitinase class I	NAC
TraesCS4D02G076400	675.517	675.921	1330.58	74.1129	25.5513	97.4632	894.005	65.7091	3.76462	3.00477e-11	3.83864e-08	TraesCS4D02G076400	chr4D	50888586	50889461	-	773	protein_coding	TraesCS4D01G076400 && sp|Q948Z4|SNAK1_SOLTU Snakin-1 OS=Solanum tuberosum OX=4113 GN=SN1 PE=1 SV=1 && PF02704:Gibberellin regulated protein	-
TraesCS6B02G390500	23.1025	30.6701	24.4623	305.863	197.531	243.248	26.0783	248.881	-3.25852	3.20218e-11	4.0279e-08	TraesCS6B02G390500	chr6B	664821900	664827018	-	915	protein_coding	TraesCS6B01G390500 && sp|C0HLV2|NEPRN_NEPVE Protein neprosin OS=Nepenthes x ventrata OX=1744888 PE=1 SV=1 && PF03080:Neprosin	G2-like
TraesCS2B02G232400	54.5219	94.3694	29.7043	3615.06	437.32	945.966	59.5319	1666.12	-4.81007	4.15773e-11	5.15061e-08	TraesCS2B02G232400	chr2B	229992424	229994361	-	1938	protein_coding	TraesCS2B01G232400 && sp|O64515|OCT2_ARATH Organic cation/carnitine transporter 2 OS=Arabidopsis thaliana OX=3702 GN=OCT2 PE=2 SV=1 && PF00083:Sugar (and other) transporter	G2-like
TraesCS3D02G219800	730.039	2250.71	165.121	14.1167	46.1888	16.3804	1048.62	25.562	5.35703	4.35964e-11	5.32013e-08	TraesCS3D02G219800	chr3D	299745268	299745435	+	168	protein_coding	TraesCS3D01G219800 && - && -	-
TraesCS5A02G520700	350.234	208.792	311.021	1511.67	1421.04	1489.79	290.016	1474.17	-2.34435	4.66726e-11	5.61176e-08	TraesCS5A02G520700	chr5A	681384408	681387330	+	2923	protein_coding	TraesCS5A01G520700 && sp|A9QY38|SBT4_LOTJA Subtilisin-like protease 4 OS=Lotus japonicus OX=34305 GN=SBTM4 PE=2 SV=1 && PF00082:Subtilase family|PF17766:Fibronectin type-III domain|PF05922:Peptidase inhibitor I9	Trihelix
TraesCS4D02G232700	128.45	69.5974	127.554	0	0	0	108.534	0	9.23195	5.64045e-11	6.68361e-08	TraesCS4D02G232700	chr4D	393635704	393637967	+	1898	protein_coding	TraesCS4D01G232700 && sp|Q42521|DCE1_ARATH Glutamate decarboxylase 1 OS=Arabidopsis thaliana OX=3702 GN=GAD1 PE=1 SV=2 && PF00282:Pyridoxal-dependent decarboxylase conserved domain	GeBP
TraesCS4B02G071500	1025.75	645.251	1115.66	118.816	91.3949	176.089	928.886	128.767	2.84909	7.61962e-11	8.89982e-08	TraesCS4B02G071500	chr4B	66103003	66106213	+	2053	protein_coding	TraesCS4B01G071500 && sp|Q84JL2|ODBA2_ARATH 2-oxoisovalerate dehydrogenase subunit alpha 2, mitochondrial OS=Arabidopsis thaliana OX=3702 GN=At5g09300 PE=1 SV=1 && PF00676:Dehydrogenase E1 component	E2F/DP
TraesCS2B02G212400	806.739	437.638	1554.23	16.4695	82.5502	50.7791	932.87	49.933	4.2199	8.88879e-11	1.0236e-07	TraesCS2B02G212400	chr2B	196540502	196541707	-	1088	protein_coding	TraesCS2B01G212400 && sp|Q9FN11|LBD37_ARATH LOB domain-containing protein 37 OS=Arabidopsis thaliana OX=3702 GN=LBD37 PE=2 SV=1 && PF03195:Lateral organ boundaries (LOB) domain	LBD
TraesCS6B02G313400	129.374	194.637	175.605	1018.76	1202.87	718.279	166.539	979.971	-2.55766	9.71962e-11	1.10373e-07	TraesCS6B02G313400	chr6B	561284059	561286281	-	1063	protein_coding	TraesCS6B01G313400 && sp|Q9FKT1|LLG1_ARATH GPI-anchored protein LLG1 OS=Arabidopsis thaliana OX=3702 GN=LLG1 PE=1 SV=1 && -	-
TraesCS6A02G350700	1254	685.358	465.658	28.2335	40.2924	1.63804	801.673	23.388	5.10765	1.31611e-10	1.47406e-07	TraesCS6A02G350700	chr6A	582516436	582517359	+	815	protein_coding	TraesCS6A01G350700 && sp|P12948|DHN3_HORVU Dehydrin DHN3 OS=Hordeum vulgare OX=4513 GN=DHN3 PE=2 SV=1 && PF00257:Dehydrin	-
TraesCS2B02G367200	60.0665	42.4662	129.301	703.485	1270.68	620.816	77.2779	864.995	-3.48031	1.40164e-10	1.54864e-07	TraesCS2B02G367200	chr2B	523522277	523526750	+	1092	protein_coding	TraesCS2B01G367200 && sp|Q7XJU2|BH153_ARATH Transcription factor bHLH153 OS=Arabidopsis thaliana OX=3702 GN=BHLH153 PE=1 SV=1 && -	bHLH
TraesCS2A02G747300LC	72.0798	66.0586	225.403	0	0	0	121.18	0	9.39109	1.43966e-10	1.56425e-07	TraesCS2A02G747300LC	chr2A	771804460	771805998	-	963	protein_coding	TraesCS2A01G747300LC && sp|Q9LPZ3|Y1141_ARATH G-type lectin S-receptor-like serine/threonine-protein kinase At1g11410 OS=Arabidopsis thaliana OX=3702 GN=At1g11410 PE=3 SV=3 && PF00069:Protein kinase domain	CAMTA
TraesCS1B02G139000	2558.83	1890.93	2015.52	8274.77	7818.69	9147.62	2155.09	8413.69	-1.96491	1.45403e-10	1.56425e-07	TraesCS1B02G139000	chr1B	181216469	181218578	-	1943	protein_coding	TraesCS1B01G139000 && sp|Q9T0K5|LRX3_ARATH Leucine-rich repeat extensin-like protein 3 OS=Arabidopsis thaliana OX=3702 GN=LRX3 PE=1 SV=1 && PF13855:Leucine rich repeat	C3H
TraesCS5A02G368200	83.169	388.094	37.5672	0	0	0	169.61	0	9.87354	1.48025e-10	1.57178e-07	TraesCS5A02G368200	chr5A	568890470	568891386	+	718	protein_coding	TraesCS5A01G368200 && - && PF03061:Thioesterase superfamily	NAC
TraesCS4B02G507800LC	19.4061	4.71847	19.2204	378.799	308.581	149.88	14.4483	279.087	-4.25366	1.72656e-10	1.80981e-07	TraesCS4B02G507800LC	chr4B	608972599	608973147	+	417	protein_coding	TraesCS4B01G507800LC && - && -	ARF
TraesCS5B02G442000	396.439	350.346	290.053	2.35279	26.534	20.4755	345.613	16.4541	4.37675	1.7723e-10	1.83424e-07	TraesCS5B02G442000	chr5B	615146737	615155446	+	764	protein_coding	TraesCS5B01G442000 && - && -	-
TraesCS6A02G076900	2317.64	1104.12	3879.9	342.331	215.22	181.822	2433.89	246.458	3.3052	1.95066e-10	1.97075e-07	TraesCS6A02G076900	chr6A	46974751	46979670	+	3059	protein_coding	TraesCS6A01G076900 && - && -	-
novel.5360	82.2449	139.195	72.5134	0	0	0	97.9844	0	9.08216	1.95241e-10	1.97075e-07	-	chr5B	548427630	548431735	-	1958	-	- && sp|O49545|BAME1_ARATH Leucine-rich repeat receptor-like serine/threonine-protein kinase BAM1 OS=Arabidopsis thaliana OX=3702 GN=BAM1 PE=1 SV=1 && -	ERF
novel.2665	80.3967	476.565	26.2097	0	0	0	194.391	0	10.0705	2.32781e-10	2.32103e-07	-	chr3A	485376493	485379206	-	1236	-	- && - && -	-
TraesCS2A02G081300	540.598	1493.4	263.844	23.5279	46.1888	55.6933	765.946	41.8033	4.19015	2.66501e-10	2.62522e-07	TraesCS2A02G081300	chr2A	36800412	36802917	+	1518	protein_coding	TraesCS2A01G081300 && sp|Q10KL8|IRO3_ORYSJ Protein IRON-RELATED TRANSCRIPTION FACTOR 3 OS=Oryza sativa subsp. japonica OX=39947 GN=IRO3 PE=2 SV=1 && -	bHLH
TraesCS7D02G049800	1061.79	838.708	752.217	5485.53	5406.06	3036.92	884.239	4642.84	-2.39238	3.23717e-10	3.15088e-07	TraesCS7D02G049800	chr7D	25399672	25401983	+	1289	protein_coding	TraesCS7D01G049800 && sp|Q852U6|RHY1A_ARATH Probable E3 ubiquitin-protein ligase RHY1A OS=Arabidopsis thaliana OX=3702 GN=RHY1A PE=1 SV=1 && PF13639:Ring finger domain	G2-like
TraesCS1A02G287200	1516.45	1669.16	2500.4	231.75	284.012	432.442	1895.34	316.068	2.58286	3.28079e-10	3.15577e-07	TraesCS1A02G287200	chr1A	483928064	483928857	-	300	protein_coding	TraesCS1A01G287200 && - && PF09713:Plant protein 1589 of unknown function (A_thal_3526)	-
TraesCS1D02G053800	366.868	307.88	1431.92	48.2322	47.1716	30.3037	702.223	41.9025	4.07002	3.33994e-10	3.17531e-07	TraesCS1D02G053800	chr1D	34944703	34946404	-	1386	protein_coding	TraesCS1D01G053800 && sp|Q5W7C1|STAR2_ORYSJ UPF0014 membrane protein STAR2 OS=Oryza sativa subsp. japonica OX=39947 GN=STAR2 PE=1 SV=1 && PF03649:Uncharacterised protein family (UPF0014)	-
TraesCS5B02G296600	663.504	260.695	591.464	65.8782	30.465	22.1135	505.221	39.4855	3.68747	3.8628e-10	3.63019e-07	TraesCS5B02G296600	chr5B	479726810	479732884	-	846	protein_coding	TraesCS5B01G296600 && sp|Q9SXZ2|FT_ARATH Protein FLOWERING LOCUS T OS=Arabidopsis thaliana OX=3702 GN=FT PE=1 SV=2 && PF01161:Phosphatidylethanolamine-binding protein	NAC
TraesCS3B02G612200	94.2582	43.6458	73.387	528.202	457.957	1255.56	70.4303	747.238	-3.40478	4.36649e-10	4.05692e-07	TraesCS3B02G612200	chr3B	829541136	829542635	-	1320	protein_coding	TraesCS3B01G612200 && sp|Q4JL76|MYBA2_ORYSJ Myb-related protein MYBAS2 OS=Oryza sativa subsp. japonica OX=39947 GN=MYBAS2 PE=2 SV=1 && PF00249:Myb-like DNA-binding domain	MYB
TraesCS4B02G049800	639.477	929.539	1153.22	5233.78	4156.99	3841.2	907.413	4410.66	-2.28106	4.90154e-10	4.50286e-07	TraesCS4B02G049800	chr4B	38280457	38284860	-	3610	protein_coding	TraesCS4B01G049800 && sp|P43298|TMK1_ARATH Receptor protein kinase TMK1 OS=Arabidopsis thaliana OX=3702 GN=TMK1 PE=1 SV=1 && PF07714:Protein tyrosine and serine/threonine kinase	GRAS
TraesCS6A02G543100LC	203.302	237.103	165.121	1026.99	2273.08	995.107	201.842	1431.73	-2.82731	6.31695e-10	5.73867e-07	TraesCS6A02G543100LC	chr6A	579404803	579406126	+	1324	protein_coding	TraesCS6A01G543100LC && sp|Q8RXG3|M2K5_ARATH Mitogen-activated protein kinase kinase 5 OS=Arabidopsis thaliana OX=3702 GN=MKK5 PE=1 SV=2 && PF00069:Protein kinase domain	MYB
TraesCS7A02G427100	2385.1	429.381	1941.26	14021.5	18237.7	23488.6	1585.25	18582.6	-3.55093	6.50238e-10	5.8245e-07	TraesCS7A02G427100	chr7A	620369933	620371382	-	1236	protein_coding	TraesCS7A01G427100 && sp|Q38857|XTH22_ARATH Xyloglucan endotransglucosylase/hydrolase protein 22 OS=Arabidopsis thaliana OX=3702 GN=XTH22 PE=1 SV=1 && PF06955:Xyloglucan endo-transglycosylase (XET) C-terminus|PF00722:Glycosyl hydrolases family 16	NAC
TraesCS4A02G126800	591.424	1091.15	746.101	3664.47	4052.82	3645.45	809.557	3787.58	-2.22666	6.5539e-10	5.8245e-07	TraesCS4A02G126800	chr4A	163825377	163830254	-	1944	protein_coding	TraesCS4A01G126800 && sp|Q6X4A2|CIPKV_ORYSJ CBL-interacting protein kinase 31 OS=Oryza sativa subsp. japonica OX=39947 GN=CIPK31 PE=1 SV=1 && PF03822:NAF domain|PF00069:Protein kinase domain	YABBY
TraesCS2D02G511900	0	0	0	88.2297	221.117	36.8558	0	115.401	-9.31623	6.79616e-10	5.97485e-07	TraesCS2D02G511900	chr2D	603400118	603403086	-	1503	protein_coding	TraesCS2D01G511900 && sp|Q8GXG1|ASPGB_ARATH Probable isoaspartyl peptidase/L-asparaginase 2 OS=Arabidopsis thaliana OX=3702 GN=At3g16150 PE=2 SV=2 && PF01112:Asparaginase	NAC
TraesCS3B02G096600	861.261	879.995	990.725	244.69	189.669	216.221	910.66	216.86	2.07091	6.91987e-10	6.01226e-07	TraesCS3B02G096600	chr3B	64509653	64510875	+	1223	protein_coding	TraesCS3B01G096600 && sp|P30366|PP11_ARATH Serine/threonine-protein phosphatase PP1 isozyme 1 OS=Arabidopsis thaliana OX=3702 GN=TOPP1 PE=1 SV=1 && PF00149:Calcineurin-like phosphoesterase|PF16891:Serine-threonine protein phosphatase N-terminal domain	FAR1
TraesCS2A02G510700	33.2676	84.9325	59.4085	1505.79	1934.03	214.583	59.2029	1218.13	-4.36509	6.98579e-10	6.01226e-07	TraesCS2A02G510700	chr2A	735700886	735703581	-	1356	protein_coding	TraesCS2A01G510700 && sp|Q8GXG1|ASPGB_ARATH Probable isoaspartyl peptidase/L-asparaginase 2 OS=Arabidopsis thaliana OX=3702 GN=At3g16150 PE=2 SV=2 && PF01112:Asparaginase	NAC
TraesCS3D02G400200	302.181	178.122	198.32	1164.63	1714.88	1007.39	226.208	1295.64	-2.51707	8.93561e-10	7.61026e-07	TraesCS3D02G400200	chr3D	515012359	515014682	+	2324	protein_coding	TraesCS3D01G400200 && - && -	FAR1
TraesCS3A02G157300	90.5618	21.2331	332.863	0	0	0	148.219	0	9.68164	9.35516e-10	7.88544e-07	TraesCS3A02G157300	chr3A	154072477	154076922	-	1220	protein_coding	TraesCS3A01G157300 && sp|Q8VY10|UBC24_ARATH Probable ubiquitin-conjugating enzyme E2 24 OS=Arabidopsis thaliana OX=3702 GN=UBC24 PE=1 SV=1 && PF00179:Ubiquitin-conjugating enzyme	GRAS
novel.958	561.853	335.011	606.317	59.9962	9.82741	32.7607	501.06	34.1948	3.88049	9.47696e-10	7.90659e-07	-	chr1D	7199914	7200995	-	980	-	- && - && -	-
TraesCS2B02G072300	12.0133	7.0777	10.4839	119.992	433.389	113.844	9.85829	222.408	-4.48772	1.19877e-09	9.90023e-07	TraesCS2B02G072300	chr2B	38416437	38419482	+	2872	protein_coding	TraesCS2B01G072300 && sp|A0A1P8ATR9|RLP9B_ARATH Receptor-like protein 9b OS=Arabidopsis thaliana OX=3702 GN=RLP9B PE=3 SV=1 && -	M-type_MADS
TraesCS2B02G216300	665.352	579.192	552.15	2588.07	1923.22	2368.6	598.898	2293.3	-1.93694	1.26068e-09	1.03075e-06	TraesCS2B02G216300	chr2B	202154460	202157325	-	2104	protein_coding	TraesCS2B01G216300 && sp|Q9C7R6|PUB17_ARATH U-box domain-containing protein 17 OS=Arabidopsis thaliana OX=3702 GN=PUB17 PE=2 SV=1 && -	HSF
TraesCS4B02G231400	146.008	63.6993	56.7876	0	0	0	88.8316	0	8.94244	1.32598e-09	1.0734e-06	TraesCS4B02G231400	chr4B	483333116	483335523	-	1845	protein_coding	TraesCS4B01G231400 && sp|Q42521|DCE1_ARATH Glutamate decarboxylase 1 OS=Arabidopsis thaliana OX=3702 GN=GAD1 PE=1 SV=2 && PF00282:Pyridoxal-dependent decarboxylase conserved domain	GeBP
TraesCS3A02G327100	774.396	687.717	531.182	111.758	157.239	128.586	664.432	132.527	2.32486	1.41968e-09	1.13799e-06	TraesCS3A02G327100	chr3A	572223394	572226750	+	2059	protein_coding	TraesCS3A01G327100 && sp|Q0JIL1|NRX2_ORYSJ Probable nucleoredoxin 2 OS=Oryza sativa subsp. japonica OX=39947 GN=Os01g0794400 PE=2 SV=1 && PF13905:Thioredoxin-like	GATA
TraesCS1B02G170200	31352.9	103520	6223.92	1659.89	2906.95	1579.89	47032.2	2048.91	4.5207	1.52802e-09	1.21294e-06	TraesCS1B02G170200	chr1B	302033116	302037366	+	1048	protein_coding	TraesCS1B01G170200 && sp|P80022|RNLE_SOLLC Extracellular ribonuclease LE OS=Solanum lycopersicum OX=4081 PE=1 SV=2 && PF00445:Ribonuclease T2 family	bZIP
TraesCS3B02G062700	781.788	4736.16	493.615	98.8172	72.7228	16.3804	2003.86	62.6401	5.00292	1.54514e-09	1.21473e-06	TraesCS3B02G062700	chr3B	34522061	34522513	-	453	protein_coding	TraesCS3B01G062700 && sp|Q43767|NLT41_HORVU Non-specific lipid-transfer protein 4.1 OS=Hordeum vulgare OX=4513 GN=LTP4.1 PE=1 SV=1 && PF00234:Protease inhibitor/seed storage/LTP family	ARF
TraesCS2D02G514500	417.693	366.861	750.47	81.1713	72.7228	75.3497	511.675	76.4146	2.74451	1.56178e-09	1.21612e-06	TraesCS2D02G514500	chr2D	606517683	606518478	+	699	protein_coding	TraesCS2D01G514500 && - && -	-
TraesCS7D02G094900	1268.79	1823.69	956.652	13045.1	6055.65	6569.35	1349.71	8556.68	-2.66461	2.2387e-09	1.72678e-06	TraesCS7D02G094900	chr7D	56998574	57000223	+	1351	protein_coding	TraesCS7D01G094900 && sp|Q9LU14|APG2_ARATH GDSL esterase/lipase APG OS=Arabidopsis thaliana OX=3702 GN=APG PE=2 SV=1 && PF00657:GDSL-like Lipase/Acylhydrolase	ERF
TraesCS3B02G438500	173.731	280.749	272.58	1076.4	1192.06	1033.6	242.353	1100.69	-2.18389	2.32892e-09	1.7702e-06	TraesCS3B02G438500	chr3B	677739933	677742542	+	2093	protein_coding	TraesCS3B01G438500 && - && -	FAR1
TraesCS7D02G035700	97.0305	47.1847	41.9354	851.711	397.027	454.555	62.0502	567.764	-3.19163	2.35959e-09	1.7702e-06	TraesCS7D02G035700	chr7D	18257122	18259296	-	1900	protein_coding	TraesCS7D01G035700 && sp|Q9C6L5|KCS5_ARATH 3-ketoacyl-CoA synthase 5 OS=Arabidopsis thaliana OX=3702 GN=KCS5 PE=2 SV=1 && PF08392:FAE1/Type III polyketide synthase-like protein|PF08541:3-Oxoacyl-[acyl-carrier-protein (ACP)] synthase III C terminal	-
TraesCS5A02G513600	568.321	349.167	1064.11	62.349	54.0507	98.2822	660.533	71.5606	3.20422	2.35995e-09	1.7702e-06	TraesCS5A02G513600	chr5A	677160384	677163913	-	2169	protein_coding	TraesCS5A01G513600 && sp|A7PZL3|PGLR_VITVI Probable polygalacturonase OS=Vitis vinifera OX=29760 GN=GSVIVT00026920001 PE=1 SV=1 && PF00673:ribosomal L5P family C-terminus|PF00295:Glycosyl hydrolases family 28	MYB_related
TraesCS5B02G053800	596.044	464.769	498.857	1668.13	2364.47	2133.54	519.89	2055.38	-1.98297	2.75974e-09	2.05126e-06	TraesCS5B02G053800	chr5B	58891249	58894696	+	1845	protein_coding	TraesCS5B01G053800 && sp|Q93YN1|CRPK1_ARATH Cold-responsive protein kinase 1 OS=Arabidopsis thaliana OX=3702 GN=CRPK1 PE=1 SV=1 && PF07714:Protein tyrosine and serine/threonine kinase	ERF
TraesCS3D02G417500	571.094	678.28	869.287	122.345	152.325	164.623	706.22	146.431	2.26846	2.97229e-09	2.18934e-06	TraesCS3D02G417500	chr3D	529483821	529487541	+	2095	protein_coding	TraesCS3D01G417500 && sp|O23264|SEBP1_ARATH Selenium-binding protein 1 OS=Arabidopsis thaliana OX=3702 GN=SBP1 PE=1 SV=1 && PF05694:56kDa selenium binding protein (SBP56)	-
TraesCS1A02G061100LC	0	0	0.873655	38.8211	273.202	132.681	0.291218	148.235	-8.71682	3.02127e-09	2.20555e-06	TraesCS1A02G061100LC	chr1A	27212280	27215380	+	2070	protein_coding	TraesCS1A01G061100LC && sp|Q8VZG8|MIK2_ARATH MDIS1-interacting receptor like kinase 2 OS=Arabidopsis thaliana OX=3702 GN=MIK2 PE=1 SV=3 && PF08263:Leucine rich repeat N-terminal domain|PF00069:Protein kinase domain	ERF
TraesCS3D02G306700LC	97.0305	299.623	13.9785	0	0	0	136.877	0	9.56428	3.19385e-09	2.31091e-06	TraesCS3D02G306700LC	chr3D	299751186	299752055	+	870	protein_coding	TraesCS3D01G306700LC && - && PF02992:Transposase family tnp2	M-type_MADS
TraesCS6D02G219000	0	0	0	28.2335	341.994	40.9509	0	137.059	-9.56495	3.49939e-09	2.50977e-06	TraesCS6D02G219000	chr6D	308937482	308939644	-	2163	protein_coding	TraesCS6D01G219000 && sp|Q6H7D2|SIT1_ORYSJ L-type lectin-domain containing receptor kinase SIT1 OS=Oryza sativa subsp. japonica OX=39947 GN=SIT1 PE=1 SV=1 && PF00069:Protein kinase domain|PF00139:Legume lectin domain	S1Fa-like
TraesCS1D02G064500	854.792	576.833	912.096	3213.91	5686.14	3160.59	781.24	4020.21	-2.36304	3.80168e-09	2.70286e-06	TraesCS1D02G064500	chr1D	45485243	45491379	+	2230	protein_coding	TraesCS1D01G064500 && sp|Q75L84|GT43A_ORYSJ Probable beta-1,4-xylosyltransferase GT43A OS=Oryza sativa subsp. japonica OX=39947 GN=GT43A PE=2 SV=1 && PF03360:Glycosyltransferase family 43	-
TraesCS2B02G447600	389.97	1520.53	118.817	23.5279	37.3442	20.4755	676.438	27.1158	4.64074	4.01777e-09	2.83187e-06	TraesCS2B02G447600	chr2B	640489826	640490643	-	697	protein_coding	TraesCS2B01G447600 && - && -	-
TraesCS2B02G530600	0	0	0	37.6447	120.877	79.4448	0	79.3222	-8.77677	5.14529e-09	3.59559e-06	TraesCS2B02G530600	chr2B	726125422	726126977	+	1397	protein_coding	TraesCS2B01G530600 && sp|Q94DW6|SPZ1_ORYSJ Serpin-Z1 OS=Oryza sativa subsp. japonica OX=39947 GN=Os01g0765400 PE=1 SV=1 && PF00079:Serpin (serine protease inhibitor)	B3
TraesCS2D02G582200	1678.17	1386.05	1455.51	4850.28	7909.1	5353.92	1506.57	6037.77	-2.00269	5.84276e-09	4.04839e-06	TraesCS2D02G582200	chr2D	643192083	643193944	+	1635	protein_coding	TraesCS2D01G582200 && - && -	-
TraesCS2B02G515800	303.105	86.1121	145.9	2162.22	908.053	1897.67	178.372	1655.98	-3.21319	6.26495e-09	4.30444e-06	TraesCS2B02G515800	chr2B	710743837	710746997	+	1906	protein_coding	TraesCS2B01G515800 && sp|Q0J995|RLI1_ORYSJ Myb family transcription factor RLI1 OS=Oryza sativa subsp. japonica OX=39947 GN=RLI1 PE=1 SV=1 && PF14379:MYB-CC type transfactor, LHEQLE motif|PF00249:Myb-like DNA-binding domain	G2-like
TraesCS6B02G809100LC	0	0	0	37.6447	291.874	29.4847	0	119.668	-9.36907	6.85335e-09	4.66947e-06	TraesCS6B02G809100LC	chr6B	715017333	715026134	+	5437	protein_coding	TraesCS6B01G809100LC && sp|Q7XA40|RGA3_SOLBU Putative disease resistance protein RGA3 OS=Solanum bulbocastanum OX=147425 GN=RGA3 PE=2 SV=2 && PF00931:NB-ARC domain	FAR1
TraesCS5B02G532400	22220	6667.2	28475.9	341.155	1512.44	2066.38	19121	1306.66	3.87094	7.22141e-09	4.87958e-06	TraesCS5B02G532400	chr5B	689905591	689907328	-	1016	protein_coding	TraesCS5B01G532400 && sp|Q6AWU6|HOL3_ARATH Probable thiol methyltransferase 2 OS=Arabidopsis thaliana OX=3702 GN=HOL3 PE=1 SV=1 && PF05724:Thiopurine S-methyltransferase (TPMT)	-
TraesCS3B02G411600	53.5978	4.71847	68.1451	870.533	1111.48	456.193	42.1538	812.735	-4.26173	7.97227e-09	5.3428e-06	TraesCS3B02G411600	chr3B	647942537	647944010	-	1387	protein_coding	TraesCS3B01G411600 && sp|Q9FEQ8|PER2_MAIZE Peroxidase 2 OS=Zea mays OX=4577 GN=PER2 PE=2 SV=1 && PF00141:Peroxidase	MYB_related
TraesCS7A02G054700	450.037	425.842	430.712	2438.67	2502.06	1269.48	435.53	2070.07	-2.24857	8.04591e-09	5.3483e-06	TraesCS7A02G054700	chr7A	26416518	26418526	+	1234	protein_coding	TraesCS7A01G054700 && sp|Q852U6|RHY1A_ARATH Probable E3 ubiquitin-protein ligase RHY1A OS=Arabidopsis thaliana OX=3702 GN=RHY1A PE=1 SV=1 && PF13639:Ring finger domain	G2-like
TraesCS5B02G677000LC	40.6604	294.904	122.312	2.35279	0	0	152.625	0.784264	7.79572	8.30862e-09	5.47839e-06	TraesCS5B02G677000LC	chr5B	641314322	641315743	+	1422	protein_coding	TraesCS5B01G677000LC && sp|Q9XF43|KCS6_ARATH 3-ketoacyl-CoA synthase 6 OS=Arabidopsis thaliana OX=3702 GN=CUT1 PE=1 SV=1 && PF08541:3-Oxoacyl-[acyl-carrier-protein (ACP)] synthase III C terminal|PF08392:FAE1/Type III polyketide synthase-like protein	B3
TraesCS2D02G573300	1022.05	10.6166	367.809	1.1764	4.9137	9.82822	466.827	5.30611	6.43363	9.15575e-09	5.98867e-06	TraesCS2D02G573300	chr2D	638438034	638440231	+	1604	protein_coding	TraesCS2D01G573300 && sp|Q7XTK3|AMI1_ORYSJ Amidase 1 OS=Oryza sativa subsp. japonica OX=39947 GN=AMI1 PE=1 SV=1 && PF01425:Amidase	C3H
TraesCS1B02G242700	54.5219	114.423	885.886	7.05837	0	6.55215	351.61	4.53684	6.2796	9.87397e-09	6.40719e-06	TraesCS1B02G242700	chr1B	430617097	430618340	-	1244	protein_coding	TraesCS1B01G242700 && sp|Q9XF63|ATL3_ARATH RING-H2 finger protein ATL3 OS=Arabidopsis thaliana OX=3702 GN=ATL3 PE=2 SV=1 && PF13639:Ring finger domain	WOX
TraesCS5B02G394200	4095.61	2859.39	3575	1088.17	902.156	957.433	3510	982.585	1.83707	1.01081e-08	6.50746e-06	TraesCS5B02G394200	chr5B	572140156	572144464	+	3213	protein_coding	TraesCS5B01G394200 && sp|A7LXU3|BGH3B_BACO1 Beta-glucosidase BoGH3B OS=Bacteroides ovatus (strain ATCC 8483 / DSM 1896 / JCM 5824 / BCRC 10623 / CCUG 4943 / NCTC 11153) OX=411476 GN=BACOVA_02659 PE=1 SV=1 && PF00933:Glycosyl hydrolase family 3 N terminal domain|PF01915:Glycosyl hydrolase family 3 C-terminal domain	C2H2
novel.6705	803.967	364.502	805.51	72.9365	99.2568	27.0276	657.993	66.407	3.31247	1.07692e-08	6.87891e-06	-	chr6D	186152108	186155929	-	2017	-	- && - && -	-
TraesCS7B02G411200	7.3928	0	4.36828	171.754	226.03	62.2454	3.92036	153.343	-5.24824	1.09789e-08	6.95851e-06	TraesCS7B02G411200	chr7B	679929046	679931139	-	1605	protein_coding	TraesCS7B01G411200 && sp|A2YW91|PLP2_ORYSI Patatin-like protein 2 OS=Oryza sativa subsp. indica OX=39946 GN=PLP2 PE=3 SV=1 && PF01734:Patatin-like phospholipase	-
TraesCS7A02G427300	144.16	22.4127	117.07	437.619	1367.98	6675	94.5474	2826.86	-4.90019	1.15397e-08	7.2577e-06	TraesCS7A02G427300	chr7A	620486810	620488396	+	1396	protein_coding	TraesCS7A01G427300 && sp|Q38857|XTH22_ARATH Xyloglucan endotransglucosylase/hydrolase protein 22 OS=Arabidopsis thaliana OX=3702 GN=XTH22 PE=1 SV=1 && PF06955:Xyloglucan endo-transglycosylase (XET) C-terminus|PF00722:Glycosyl hydrolases family 16	NAC
TraesCS2A02G232900	735.583	582.731	553.897	1838.71	4646.4	3796.15	624.071	3427.09	-2.45725	1.17357e-08	7.32462e-06	TraesCS2A02G232900	chr2A	277598060	277604074	+	3852	protein_coding	TraesCS2A01G232900 && sp|Q8LLE5|FPP_SOLLC Filament-like plant protein (Fragment) OS=Solanum lycopersicum OX=4081 GN=FPP PE=1 SV=1 && PF05911:Filament-like plant protein, long coiled-coil	SBP
TraesCSU02G147100	584.955	1147.77	335.484	58.8198	107.119	47.5031	689.402	71.1472	3.27648	1.22175e-08	7.56751e-06	TraesCSU02G147100	chrUn	168641413	168641760	-	348	protein_coding	TraesCSU01G147100 && sp|Q42842|NLT43_HORVU Non-specific lipid-transfer protein 4.3 OS=Hordeum vulgare OX=4513 GN=LTP4.3 PE=2 SV=1 && PF00234:Protease inhibitor/seed storage/LTP family	ARF
TraesCS7D02G017700	89.6377	58.9809	78.629	329.391	400.958	526.629	75.7492	418.993	-2.46576	1.3158e-08	8.0888e-06	TraesCS7D02G017700	chr7D	7749593	7754061	+	3881	protein_coding	TraesCS7D01G017700 && sp|Q7XA42|RGA1_SOLBU Putative disease resistance protein RGA1 OS=Solanum bulbocastanum OX=147425 GN=RGA1 PE=2 SV=2 && PF00931:NB-ARC domain|PF18052:Rx N-terminal domain	EIL
TraesCS1A02G064000	747.597	867.019	710.282	2448.08	3714.76	2641.33	774.966	2934.72	-1.92131	1.34608e-08	8.21319e-06	TraesCS1A02G064000	chr1A	45543088	45548553	+	1618	protein_coding	TraesCS1A01G064000 && sp|Q75L84|GT43A_ORYSJ Probable beta-1,4-xylosyltransferase GT43A OS=Oryza sativa subsp. japonica OX=39947 GN=GT43A PE=2 SV=1 && PF03360:Glycosyltransferase family 43	-
TraesCS3B02G257200	525.813	614.581	370.43	2081.04	2155.15	1780.55	503.608	2005.58	-1.99432	1.47065e-08	8.82956e-06	TraesCS3B02G257200	chr3B	414979439	414985455	+	2251	protein_coding	TraesCS3B01G257200 && sp|Q9SJG2|Y2296_ARATH Probable receptor-like protein kinase At2g42960 OS=Arabidopsis thaliana OX=3702 GN=At2g42960 PE=3 SV=1 && PF00069:Protein kinase domain	bHLH
TraesCS1D02G205500	37.8881	161.608	44.5564	0	0	0	81.3507	0	8.81285	1.48191e-08	8.82956e-06	TraesCS1D02G205500	chr1D	290798946	290803624	-	2083	protein_coding	TraesCS1D01G205500 && sp|Q94KB4|MLO9_ARATH MLO-like protein 9 OS=Arabidopsis thaliana OX=3702 GN=MLO9 PE=2 SV=2 && PF03094:Mlo family	ARF
TraesCS4D02G027600	125.678	86.1121	81.2499	537.613	440.268	454.555	97.6799	477.479	-2.28816	1.48973e-08	8.82956e-06	TraesCS4D02G027600	chr4D	12408039	12412107	+	2621	protein_coding	TraesCS4D01G027600 && sp|Q6AVI8|CDPK9_ORYSJ Calcium-dependent protein kinase 9 OS=Oryza sativa subsp. japonica OX=39947 GN=CPK9 PE=2 SV=1 && PF00069:Protein kinase domain|PF13499:EF-hand domain pair	C2H2
TraesCS1B02G466000LC	439.871	228.846	242.002	1435.2	1542.9	1358.75	303.573	1445.62	-2.25083	1.49029e-08	8.82956e-06	TraesCS1B02G466000LC	chr1B	456154491	456159954	-	1458	protein_coding	TraesCS1B01G466000LC && sp|O17071|PRS10_CAEEL Probable 26S proteasome regulatory subunit 10B OS=Caenorhabditis elegans OX=6239 GN=rpt-4 PE=1 SV=2 && PF00004:ATPase family associated with various cellular activities (AAA)	NAC
TraesCS6D02G277000	1076.58	786.805	1242.34	3625.65	4264.11	3625.79	1035.24	3838.52	-1.89018	1.62812e-08	9.57671e-06	TraesCS6D02G277000	chr6D	385699332	385704865	-	1718	protein_coding	TraesCS6D01G277000 && - && PF06219:Protein of unknown function (DUF1005)	M-type_MADS
TraesCS6D02G265100	284.623	271.312	231.519	959.939	1067.26	864.883	262.484	964.026	-1.87707	1.69287e-08	9.8865e-06	TraesCS6D02G265100	chr6D	374119178	374121368	-	959	protein_coding	TraesCS6D01G265100 && sp|Q9FKT1|LLG1_ARATH GPI-anchored protein LLG1 OS=Arabidopsis thaliana OX=3702 GN=LLG1 PE=1 SV=1 && -	-
TraesCS7B02G102600	20.3302	25.9516	12.2312	209.398	317.425	120.396	19.5043	215.74	-3.47534	1.88826e-08	1.09494e-05	TraesCS7B02G102600	chr7B	117018550	117020426	-	1405	protein_coding	TraesCS7B01G102600 && sp|D9J100|AAMT3_MAIZE Anthranilate O-methyltransferase 3 OS=Zea mays OX=4577 GN=AAMT3 PE=1 SV=1 && PF03492:SAM dependent carboxyl methyltransferase	MYB_related
TraesCS3D02G244900	324.359	130.938	164.247	1878.7	1137.03	1031.96	206.515	1349.23	-2.70644	1.98963e-08	1.14559e-05	TraesCS3D02G244900	chr3D	340415081	340415818	-	738	protein_coding	TraesCS3D01G244900 && sp|Q8LEJ6|FLA11_ARATH Fasciclin-like arabinogalactan protein 11 OS=Arabidopsis thaliana OX=3702 GN=FLA11 PE=2 SV=2 && PF02469:Fasciclin domain	HSF
TraesCS2A02G427200	4904.2	11408.1	2352.75	815.242	677.108	773.153	6221.68	755.168	3.04238	2.32347e-08	1.32035e-05	TraesCS2A02G427200	chr2A	680096885	680097566	-	563	protein_coding	TraesCS2A01G427200 && - && -	-
TraesCS2A02G570700	630.236	808.038	609.811	2135.16	2753.64	2315.37	682.695	2401.39	-1.81508	2.32544e-08	1.32035e-05	TraesCS2A02G570700	chr2A	768086006	768087917	+	1732	protein_coding	TraesCS2A01G570700 && - && -	-
TraesCS4B02G171600	103.499	113.243	66.3978	0	1.96548	0	94.3801	0.655161	7.17721	2.60518e-08	1.46898e-05	TraesCS4B02G171600	chr4B	375790605	375792047	+	1032	protein_coding	TraesCS4B01G171600 && sp|A2ZCQ7|RL101_ORYSI Large ribosomal subunit protein uL16z OS=Oryza sativa subsp. indica OX=39946 GN=SC34 PE=2 SV=2 && PF00252:Ribosomal protein L16p/L10e	bZIP
TraesCS3A02G293400	88.7136	41.2866	27.0833	450.56	1447.58	302.218	52.3612	733.452	-3.80732	2.76741e-08	1.54977e-05	TraesCS3A02G293400	chr3A	525297363	525298746	+	1384	protein_coding	TraesCS3A01G293400 && sp|Q9SLC4|ATL40_ARATH RING-H2 finger protein ATL40 OS=Arabidopsis thaliana OX=3702 GN=ATL40 PE=2 SV=1 && PF13639:Ring finger domain	TCP
TraesCS1A02G227300	742.976	712.489	632.526	1918.7	2805.73	2954.2	695.997	2559.54	-1.87899	2.85881e-08	1.59006e-05	TraesCS1A02G227300	chr1A	398050209	398053648	+	3440	protein_coding	TraesCS1A01G227300 && sp|Q9SCZ4|FERON_ARATH Receptor-like protein kinase FERONIA OS=Arabidopsis thaliana OX=3702 GN=FER PE=1 SV=1 && PF12819:Malectin-like domain|PF07714:Protein tyrosine and serine/threonine kinase	WRKY
TraesCS5D02G326200	548.915	1236.24	797.647	175.283	170.997	125.31	860.934	157.197	2.45405	2.98094e-08	1.64679e-05	TraesCS5D02G326200	chr5D	418464479	418468459	-	2569	protein_coding	TraesCS5D01G326200 && sp|Q689G6|PRR95_ORYSJ Two-component response regulator-like PRR95 OS=Oryza sativa subsp. japonica OX=39947 GN=PRR95 PE=2 SV=1 && PF00072:Response regulator receiver domain|PF06203:CCT motif	ARR-B
TraesCS4D02G095400LC	147.856	58.9809	72.5134	523.496	1082.98	531.543	93.1167	712.673	-2.93414	3.40519e-08	1.86854e-05	TraesCS4D02G095400LC	chr4D	74361084	74364341	+	3258	protein_coding	TraesCS4D01G095400LC && sp|P0CT41|TF212_SCHPO Transposon Tf2-12 polyprotein OS=Schizosaccharomyces pombe (strain 972 / ATCC 24843) OX=284812 GN=Tf2-12 PE=3 SV=1 && PF00665:Integrase core domain|PF17919:RNase H-like domain found in reverse transcriptase|PF00078:Reverse transcriptase (RNA-dependent DNA polymerase)|PF17921:Integrase zinc binding domain|PF08284:Retroviral aspartyl protease	TCP
TraesCS5D02G304400	523.04	154.53	758.333	23.5279	61.9127	23.7515	478.634	36.3974	3.71727	4.19186e-08	2.28487e-05	TraesCS5D02G304400	chr5D	399614457	399620347	-	857	protein_coding	TraesCS5D01G304400 && sp|Q9SXZ2|FT_ARATH Protein FLOWERING LOCUS T OS=Arabidopsis thaliana OX=3702 GN=FT PE=1 SV=2 && PF01161:Phosphatidylethanolamine-binding protein	NAC
TraesCS4A02G182800	281.85	392.813	214.919	1006.99	1689.33	1490.61	296.527	1395.65	-2.23618	4.32999e-08	2.34453e-05	TraesCS4A02G182800	chr4A	459631134	459637369	-	4101	protein_coding	TraesCS4A01G182800 && sp|Q2RBP2|D53_ORYSJ Protein DWARF 53 OS=Oryza sativa subsp. japonica OX=39947 GN=D53 PE=1 SV=1 && -	-
TraesCS4A02G342200	911.162	496.619	1433.67	136.462	84.5157	180.184	947.15	133.721	2.82379	4.69019e-08	2.52286e-05	TraesCS4A02G342200	chr4A	622175583	622180034	+	1708	protein_coding	TraesCS4A01G342200 && sp|Q9SKB3|PARG1_ARATH Poly(ADP-ribose) glycohydrolase 1 OS=Arabidopsis thaliana OX=3702 GN=PARG1 PE=1 SV=2 && PF05028:Poly (ADP-ribose) glycohydrolase (PARG), Macro domain fold|PF20811:Poly (ADP-ribose) glycohydrolase (PARG), helical domain	-
TraesCS4D02G173100	1438.82	1310.55	1566.46	4124.44	6947.98	4884.63	1438.61	5319.02	-1.88641	4.72776e-08	2.52645e-05	TraesCS4D02G173100	chr4D	301005807	301009287	-	3036	protein_coding	TraesCS4D01G173100 && sp|Q9SCZ4|FERON_ARATH Receptor-like protein kinase FERONIA OS=Arabidopsis thaliana OX=3702 GN=FER PE=1 SV=1 && PF12819:Malectin-like domain|PF07714:Protein tyrosine and serine/threonine kinase	WRKY
TraesCS2D02G425200	2503.39	7839.74	820.362	334.096	324.304	201.479	3721.16	286.626	3.69879	4.89237e-08	2.59743e-05	TraesCS2D02G425200	chr2D	537523803	537524444	-	545	protein_coding	TraesCS2D01G425200 && sp|P23251|CR1_HORVU Cold-regulated protein 1 (Fragment) OS=Hordeum vulgare OX=4513 PE=2 SV=2 && -	-
TraesCS6D02G130500	275.382	193.457	304.906	1065.81	1355.2	871.436	257.915	1097.48	-2.08786	5.45694e-08	2.87848e-05	TraesCS6D02G130500	chr6D	97012601	97015783	+	1880	protein_coding	TraesCS6D01G130500 && sp|Q9ZRB0|TBB3_WHEAT Tubulin beta-3 chain OS=Triticum aestivum OX=4565 GN=TUBB3 PE=2 SV=1 && PF03953:Tubulin C-terminal domain|PF00091:Tubulin/FtsZ family, GTPase domain	NAC
TraesCS7A02G479700	1730.84	1483.96	1556.85	84.7005	71.7401	344.807	1590.55	167.082	3.24797	6.70694e-08	3.51517e-05	TraesCS7A02G479700	chr7A	672020422	672023238	+	1623	protein_coding	TraesCS7A01G479700 && sp|Q9ZPR7|UPS1_ARATH Ureide permease 1 OS=Arabidopsis thaliana OX=3702 GN=UPS1 PE=1 SV=1 && PF07168:Ureide permease	-
TraesCS2B02G801600LC	18.482	8.25732	5.24193	818.771	150.359	55.6933	10.6604	341.608	-4.99895	6.77372e-08	3.52756e-05	TraesCS2B02G801600LC	chr2B	733862026	733862855	-	651	protein_coding	TraesCS2B01G801600LC && sp|Q8GXG1|ASPGB_ARATH Probable isoaspartyl peptidase/L-asparaginase 2 OS=Arabidopsis thaliana OX=3702 GN=At3g16150 PE=2 SV=2 && PF01112:Asparaginase	NAC
TraesCS7D02G466800	955.519	1408.46	928.695	29.4099	53.068	201.479	1097.56	94.6521	3.53029	7.51001e-08	3.88461e-05	TraesCS7D02G466800	chr7D	580481451	580484320	-	1619	protein_coding	TraesCS7D01G466800 && sp|Q9ZPR7|UPS1_ARATH Ureide permease 1 OS=Arabidopsis thaliana OX=3702 GN=UPS1 PE=1 SV=1 && PF07168:Ureide permease	-
TraesCS7B02G248800	3.6964	10.6166	10.4839	70.5837	145.446	174.451	8.26561	130.16	-3.98586	7.56523e-08	3.88461e-05	TraesCS7B02G248800	chr7B	459117231	459120352	-	2156	protein_coding	TraesCS7B01G248800 && sp|Q6Z8L2|LAC9_ORYSJ Putative laccase-9 OS=Oryza sativa subsp. japonica OX=39947 GN=LAC9 PE=3 SV=1 && PF07731:Multicopper oxidase|PF00394:Multicopper oxidase|PF07732:Multicopper oxidase	bHLH
TraesCS4B02G352100	126.602	61.3401	61.1559	385.858	529.697	556.933	83.0325	490.829	-2.56206	7.61072e-08	3.88461e-05	TraesCS4B02G352100	chr4B	644094035	644097035	+	2784	protein_coding	TraesCS4B01G352100 && sp|A9QY38|SBT4_LOTJA Subtilisin-like protease 4 OS=Lotus japonicus OX=34305 GN=SBTM4 PE=2 SV=1 && PF05922:Peptidase inhibitor I9|PF17766:Fibronectin type-III domain|PF00082:Subtilase family	Trihelix
TraesCS4D02G106400LC	48.0532	31.8497	105.712	0	0	0	61.8717	0	8.42173	7.6494e-08	3.88461e-05	TraesCS4D02G106400LC	chr4D	86197015	86197647	-	633	protein_coding	TraesCS4D01G106400LC && - && -	-
TraesCS3A02G363700	3217.72	4375.2	4543.88	44.703	505.129	420.975	4045.6	323.602	3.64309	8.67108e-08	4.37627e-05	TraesCS3A02G363700	chr3A	611964689	611971232	+	3007	protein_coding	TraesCS3A01G363700 && sp|Q941T1|P5CS2_ORYSJ Delta-1-pyrroline-5-carboxylate synthase 2 OS=Oryza sativa subsp. japonica OX=39947 GN=P5CS2 PE=2 SV=1 && PF00696:Amino acid kinase family	B3
TraesCS2B02G447500	259.672	461.23	140.658	16.4695	17.6893	41.7699	287.187	25.3096	3.49306	8.87269e-08	4.45055e-05	TraesCS2B02G447500	chr2B	640377301	640378188	-	714	protein_coding	TraesCS2B01G447500 && sp|P23251|CR1_HORVU Cold-regulated protein 1 (Fragment) OS=Hordeum vulgare OX=4513 PE=2 SV=2 && -	-
TraesCS1D02G120500	1623.64	1119.46	1671.3	4385.6	5226.22	5524.28	1471.47	5045.37	-1.77748	9.00743e-08	4.49059e-05	TraesCS1D02G120500	chr1D	119009246	119010895	-	1483	protein_coding	TraesCS1D01G120500 && sp|Q9T0K5|LRX3_ARATH Leucine-rich repeat extensin-like protein 3 OS=Arabidopsis thaliana OX=3702 GN=LRX3 PE=1 SV=1 && PF13855:Leucine rich repeat	C3H
TraesCS3B02G561600	51.7496	454.153	20.9677	0	1.96548	0	175.623	0.655161	8.06817	1.05103e-07	5.20808e-05	TraesCS3B02G561600	chr3B	795167920	795169842	+	1923	protein_coding	TraesCS3B01G561600 && sp|Q941F1|PLA15_ARATH Phospholipase A1-Igamma1, chloroplastic OS=Arabidopsis thaliana OX=3702 GN=DALL4 PE=1 SV=2 && PF01764:Lipase (class 3)	Trihelix
TraesCS2B02G538600	0.9241	2.35923	0	116.463	217.186	18.0184	1.09444	117.222	-6.83805	1.07388e-07	5.28924e-05	TraesCS2B02G538600	chr2B	733889920	733892344	-	1292	protein_coding	TraesCS2B01G538600 && sp|Q8GXG1|ASPGB_ARATH Probable isoaspartyl peptidase/L-asparaginase 2 OS=Arabidopsis thaliana OX=3702 GN=At3g16150 PE=2 SV=2 && PF01112:Asparaginase	NAC
TraesCS6D02G332600	80.3967	83.7528	221.035	0	5.89645	0	128.395	1.96548	6.02972	1.1076e-07	5.42265e-05	TraesCS6D02G332600	chr6D	435012400	435012681	+	282	protein_coding	TraesCS6D01G332600 && sp|P46526|CS66_WHEAT Cold shock protein CS66 OS=Triticum aestivum OX=4565 GN=CS66 PE=2 SV=1 && PF00257:Dehydrin	-
TraesCS4D02G179700	1367.67	1301.12	1209.14	3738.59	3802.22	3519.32	1292.64	3686.71	-1.51202	1.19989e-07	5.83956e-05	TraesCS4D02G179700	chr4D	312791129	312796052	+	2022	protein_coding	TraesCS4D01G179700 && sp|Q6X4A2|CIPKV_ORYSJ CBL-interacting protein kinase 31 OS=Oryza sativa subsp. japonica OX=39947 GN=CIPK31 PE=1 SV=1 && PF03822:NAF domain|PF00069:Protein kinase domain	YABBY
TraesCS5A02G093000	263.368	297.264	294.422	945.822	1682.45	952.518	285.018	1193.6	-2.06636	1.35792e-07	6.56599e-05	TraesCS5A02G093000	chr5A	129275726	129276631	-	906	protein_coding	TraesCS5A01G093000 && sp|Q9LUS7|RLF23_ARATH Rapid alkalinization factor 23 OS=Arabidopsis thaliana OX=3702 GN=RALF23 PE=1 SV=1 && PF05498:Rapid ALkalinization Factor (RALF)	HSF
TraesCS4D02G018900	9.241	40.107	85.6182	115.287	1366.01	2014.79	44.9887	1165.36	-4.69394	1.36522e-07	6.56599e-05	TraesCS4D02G018900	chr4D	8077703	8081173	-	1913	protein_coding	TraesCS4D01G018900 && sp|Q9LIK0|PKP1_ARATH Plastidial pyruvate kinase 1, chloroplastic OS=Arabidopsis thaliana OX=3702 GN=PKP1 PE=1 SV=1 && PF02887:Pyruvate kinase, alpha/beta domain|PF00224:Pyruvate kinase, barrel domain	-
TraesCS2A02G427100	2467.35	6723.82	2286.36	348.213	543.456	770.696	3825.84	554.122	2.78678	1.40459e-07	6.71581e-05	TraesCS2A02G427100	chr2A	680086954	680087878	-	831	protein_coding	TraesCS2A01G427100 && sp|P23251|CR1_HORVU Cold-regulated protein 1 (Fragment) OS=Hordeum vulgare OX=4513 PE=2 SV=2 && -	-
TraesCS1B02G135700	203.302	102.627	375.672	9.41117	27.5167	18.0184	227.2	18.3154	3.62766	1.43391e-07	6.81614e-05	TraesCS1B02G135700	chr1B	172944206	172947575	+	1315	protein_coding	TraesCS1B01G135700 && sp|Q9XI31|GLYI4_ARATH Glyoxylase I 4 OS=Arabidopsis thaliana OX=3702 GN=GLYI4 PE=2 SV=1 && PF00903:Glyoxalase/Bleomycin resistance protein/Dioxygenase superfamily	NAC
TraesCS1D02G167600	358.551	226.487	255.981	901.119	1852.47	1202.32	280.339	1318.63	-2.23335	1.45106e-07	6.85782e-05	TraesCS1D02G167600	chr1D	239556549	239558958	-	1627	protein_coding	TraesCS1D01G167600 && sp|Q84WQ5|CBSX5_ARATH CBS domain-containing protein CBSX5 OS=Arabidopsis thaliana OX=3702 GN=CBSX5 PE=2 SV=2 && -	-
TraesCS2B02G407600	497.166	729.004	205.309	50.585	80.5848	51.5982	477.159	60.9226	2.96844	1.46047e-07	6.86262e-05	TraesCS2B02G407600	chr2B	578605012	578606766	+	1660	protein_coding	TraesCS2B01G407600 && sp|Q01IK0|HOX22_ORYSI Homeobox-leucine zipper protein HOX22 OS=Oryza sativa subsp. indica OX=39946 GN=HOX22 PE=2 SV=2 && PF02183:Homeobox associated leucine zipper|PF00046:Homeodomain	HD-ZIP
TraesCS4B02G332300	565.549	1177.26	194.825	84.7005	55.0335	44.227	645.877	61.3203	3.39923	1.51417e-07	7.07427e-05	TraesCS4B02G332300	chr4B	622770939	622784063	+	4452	protein_coding	TraesCS4B01G332300 && sp|Q8GU82|AB45G_ORYSJ ABC transporter G family member 45 OS=Oryza sativa subsp. japonica OX=39947 GN=ABCG45 PE=2 SV=2 && PF08370:Plant PDR ABC transporter associated|PF01061:ABC-2 type transporter|PF00005:ABC transporter	MYB_related
novel.2163	883.439	383.376	145.027	25.8807	47.1716	6.55215	470.614	26.5348	4.15328	1.56298e-07	7.21878e-05	-	chr2D	616206641	616210637	+	3878	-	- && - && -	-
TraesCS3D02G141100	3038.44	2532.64	7179.7	174.107	827.468	232.601	4250.26	411.392	3.36886	1.56872e-07	7.21878e-05	TraesCS3D02G141100	chr3D	103448245	103449144	-	612	protein_coding	TraesCS3D01G141100 && sp|A2WLS0|MT3A_ORYSI Metallothionein-like protein 3A OS=Oryza sativa subsp. indica OX=39946 GN=MT3A PE=3 SV=1 && -	-
TraesCS2A02G574200LC	56.3701	33.0293	69.0188	0	0	0	52.806	0	8.19287	1.57158e-07	7.21878e-05	TraesCS2A02G574200LC	chr2A	672532772	672533332	-	561	protein_coding	TraesCS2A01G574200LC && - && -	-
TraesCS6B02G695900LC	93.3341	250.079	48.9247	7.05837	1.96548	6.55215	130.779	5.192	4.65559	1.62642e-07	7.42891e-05	TraesCS6B02G695900LC	chr6B	658515366	658515956	+	489	protein_coding	TraesCS6B01G695900LC && sp|P12948|DHN3_HORVU Dehydrin DHN3 OS=Hordeum vulgare OX=4513 GN=DHN3 PE=2 SV=1 && PF00257:Dehydrin	-
TraesCS4B02G106800LC	622.843	595.707	723.386	202.34	153.308	117.939	647.312	157.862	2.03858	1.83924e-07	8.35435e-05	TraesCS4B02G106800LC	chr4B	86463204	86464691	-	981	protein_coding	TraesCS4B01G106800LC && sp|Q8GYA6|PS13B_ARATH 26S proteasome non-ATPase regulatory subunit 13 homolog B OS=Arabidopsis thaliana OX=3702 GN=RPN9B PE=1 SV=1 && -	MYB
novel.1791	27.723	92.0102	48.051	0	0	0	55.9281	0	8.27264	1.86451e-07	8.42232e-05	-	chr2B	47142774	47143523	-	369	-	- && - && -	-
TraesCS4B02G169900	20.3302	16.5146	6.98924	103.523	139.549	311.227	14.6114	184.766	-3.66718	1.97442e-07	8.86982e-05	TraesCS4B02G169900	chr4B	371378216	371382263	-	3840	protein_coding	TraesCS4B01G169900 && sp|Q9LY03|IRK_ARATH Probable LRR receptor-like serine/threonine-protein kinase IRK OS=Arabidopsis thaliana OX=3702 GN=IRK PE=1 SV=1 && PF08263:Leucine rich repeat N-terminal domain|PF07714:Protein tyrosine and serine/threonine kinase	STAT
TraesCS6D02G051800	0	0	0	56.467	44.2233	47.5031	0	49.3978	-8.09208	2.02017e-07	9.02575e-05	TraesCS6D02G051800	chr6D	24591809	24595703	-	885	protein_coding	TraesCS6D01G051800 && - && PF01657:Salt stress response/antifungal	-
TraesCS4A02G265100	297.56	427.022	253.36	1403.44	1122.29	1172.02	325.981	1232.58	-1.92002	2.08277e-07	9.25486e-05	TraesCS4A02G265100	chr4A	577227493	577230329	-	1980	protein_coding	TraesCS4A01G265100 && sp|P43298|TMK1_ARATH Receptor protein kinase TMK1 OS=Arabidopsis thaliana OX=3702 GN=TMK1 PE=1 SV=1 && PF07714:Protein tyrosine and serine/threonine kinase	GRAS
TraesCS4A02G446600	144.16	92.0102	53.293	641.136	473.681	531.543	96.4876	548.787	-2.50795	2.14491e-07	9.4467e-05	TraesCS4A02G446600	chr4A	714099684	714103815	+	4026	protein_coding	TraesCS4A01G446600 && sp|C0LGP4|Y3475_ARATH Probable LRR receptor-like serine/threonine-protein kinase At3g47570 OS=Arabidopsis thaliana OX=3702 GN=At3g47570 PE=2 SV=1 && PF13855:Leucine rich repeat|PF00069:Protein kinase domain|PF08263:Leucine rich repeat N-terminal domain	WRKY
TraesCS2B02G555400	59306.9	25588.3	33153.5	5471.42	10944.8	6806.04	39349.5	7740.75	2.34579	2.15489e-07	9.4467e-05	TraesCS2B02G555400	chr2B	750011708	750018491	-	4894	protein_coding	TraesCS2B01G555400 && sp|Q43191|LOX15_SOLTU Probable linoleate 9S-lipoxygenase 5 OS=Solanum tuberosum OX=4113 GN=LOX1.5 PE=2 SV=1 && PF00305:Lipoxygenase	NF-YA
TraesCS7A02G191400	435.251	738.441	411.492	2441.02	2025.43	1832.14	528.394	2099.53	-1.99123	2.16487e-07	9.4467e-05	TraesCS7A02G191400	chr7A	149302902	149306212	+	1140	protein_coding	TraesCS7A01G191400 && sp|Q67VP4|RAC4_ORYSJ Rac-like GTP-binding protein 4 OS=Oryza sativa subsp. japonica OX=39947 GN=RAC4 PE=2 SV=1 && PF00071:Ras family	bZIP
TraesCS5B02G178500	7.3928	5.89809	1.74731	135.286	76.6538	75.3497	5.01273	95.763	-4.26739	2.17216e-07	9.4467e-05	TraesCS5B02G178500	chr5B	326571391	326571936	+	546	protein_coding	TraesCS5B01G178500 && - && -	-
TraesCS1D02G101900	365.943	634.634	529.435	2230.45	2773.29	1507.81	510.004	2170.52	-2.08984	2.20533e-07	9.54019e-05	TraesCS1D02G101900	chr1D	90148304	90152103	+	2483	protein_coding	TraesCS1D01G101900 && sp|P23776|EXG1_YEAST Glucan 1,3-beta-glucosidase I/II OS=Saccharomyces cerevisiae (strain ATCC 204508 / S288c) OX=559292 GN=EXG1 PE=1 SV=1 && PF00150:Cellulase (glycosyl hydrolase family 5)	-
TraesCS2A02G194600LC	809.511	1325.89	653.494	4037.39	5327.44	3049.21	929.632	4138.01	-2.15468	2.34362e-07	0.000100851	TraesCS2A02G194600LC	chr2A	145380988	145381590	+	603	protein_coding	TraesCS2A01G194600LC && - && -	-
TraesCS1A02G319200LC	0	0	0	18.8223	67.8091	85.9969	0	57.5428	-8.3147	2.49637e-07	0.000106862	TraesCS1A02G319200LC	chr1A	345833077	345834384	-	1308	protein_coding	TraesCS1A01G319200LC && - && -	-
TraesCS4B02G205700	126.602	128.578	180.847	7.05837	22.603	8.19018	145.342	12.6172	3.52415	2.55005e-07	0.000108591	TraesCS4B02G205700	chr4B	437948956	437951454	+	2365	protein_coding	TraesCS4B01G205700 && sp|P09189|HSP7C_PETHY Heat shock cognate 70 kDa protein OS=Petunia hybrida OX=4102 GN=HSP70 PE=2 SV=1 && PF10712:NAD-specific glutamate dehydrogenase|PF00012:Hsp70 protein	GATA
TraesCS5D02G470400	3944.98	2844.06	5113.5	12987.4	13022.3	16107.6	3967.51	14039.1	-1.82304	2.56821e-07	0.000108798	TraesCS5D02G470400	chr5D	511878195	511883890	-	4038	protein_coding	TraesCS5D01G470400 && sp|A2XN66|CESA2_ORYSI Probable cellulose synthase A catalytic subunit 2 [UDP-forming] OS=Oryza sativa subsp. indica OX=39946 GN=CESA2 PE=3 SV=1 && PF03552:Cellulose synthase|PF14569:Zinc-binding RING-finger	LBD
TraesCS2B02G472100	1315.92	431.74	1078.09	3559.77	6185.37	6279.41	941.916	5341.52	-2.50319	2.60498e-07	0.000109742	TraesCS2B02G472100	chr2B	668569124	668571005	-	898	protein_coding	TraesCS2B01G472100 && - && PF21737:Family of unknown function (DUF6865)	-
TraesCS6D02G053800	36.964	0	13.9785	272.924	393.096	569.218	16.9808	411.746	-4.58869	2.61734e-07	0.000109742	TraesCS6D02G053800	chr6D	25727863	25730967	+	1023	protein_coding	TraesCS6D01G053800 && sp|Q949G5|MOB1A_MEDSF MOB kinase activator-like 1A OS=Medicago sativa subsp. falcata OX=3878 GN=MOB1-A PE=2 SV=2 && PF03637:Mob1/phocein family	-
TraesCS7A02G508800	0	0	0.873655	9.41117	454.026	26.2086	0.291218	163.215	-8.85509	2.65176e-07	0.000110618	TraesCS7A02G508800	chr7A	696622151	696623562	-	1296	protein_coding	TraesCS7A01G508800 && sp|B8B0R8|WRK28_ORYSI WRKY transcription factor WRKY28 OS=Oryza sativa subsp. indica OX=39946 GN=WRKY28 PE=3 SV=2 && PF03106:WRKY DNA -binding domain	WRKY
TraesCS1D02G188500	457.429	418.764	201.814	1868.12	1433.82	1558.59	359.336	1620.18	-2.17333	2.67416e-07	0.000110986	TraesCS1D02G188500	chr1D	260978170	260979393	-	1224	protein_coding	TraesCS1D01G188500 && sp|D3U715|AROD1_PETHY Arogenate dehydratase 1 OS=Petunia hybrida OX=4102 GN=ADT1 PE=1 SV=1 && PF00800:Prephenate dehydratase	-
TraesCS5A02G155000	631.16	661.765	495.362	1858.71	2817.52	1790.37	596.096	2155.53	-1.85474	2.68826e-07	0.000111008	TraesCS5A02G155000	chr5A	332297271	332303156	-	4017	protein_coding	TraesCS5A01G155000 && sp|Q2RBP2|D53_ORYSJ Protein DWARF 53 OS=Oryza sativa subsp. japonica OX=39947 GN=D53 PE=1 SV=1 && -	-
TraesCS5B02G455500	24.0266	20.0535	48.9247	116.463	2128.62	190.012	31.0016	811.697	-4.70759	2.70753e-07	0.000111242	TraesCS5B02G455500	chr5B	629895667	629898862	+	2157	protein_coding	- && sp|C0LGH2|Y1561_ARATH Probable LRR receptor-like serine/threonine-protein kinase At1g56130 OS=Arabidopsis thaliana OX=3702 GN=At1g56130 PE=2 SV=2 && PF07714:Protein tyrosine and serine/threonine kinase	FAR1
TraesCS7D02G418700	153.401	227.666	248.118	775.245	834.347	747.764	209.728	785.785	-1.90586	2.74296e-07	0.000111781	TraesCS7D02G418700	chr7D	538331782	538333370	-	1380	protein_coding	TraesCS7D01G418700 && sp|Q38910|XTH23_ARATH Probable xyloglucan endotransglucosylase/hydrolase protein 23 OS=Arabidopsis thaliana OX=3702 GN=XTH23 PE=2 SV=1 && PF00722:Glycosyl hydrolases family 16|PF06955:Xyloglucan endo-transglycosylase (XET) C-terminus	NAC
TraesCSU02G008300	0	0	0	23.5279	236.841	11.4663	0	90.6116	-8.96776	2.748e-07	0.000111781	TraesCSU02G008300	chrUn	12250059	12257857	+	1748	protein_coding	TraesCSU01G008300 && sp|Q9SXB5|Y1135_ARATH G-type lectin S-receptor-like serine/threonine-protein kinase At1g11303 OS=Arabidopsis thaliana OX=3702 GN=At1g11303 PE=3 SV=1 && PF00069:Protein kinase domain|PF14299:Phloem protein 2	GRAS
TraesCS7A02G309600	61.9147	23.5923	73.387	0	0	0	52.9647	0	8.19761	2.82502e-07	0.000114345	TraesCS7A02G309600	chr7A	437609035	437611135	+	2101	protein_coding	TraesCS7A01G309600 && sp|Q9LZD0|NCS1_ARATH Purine-uracil permease NCS1 OS=Arabidopsis thaliana OX=3702 GN=NCS1 PE=1 SV=1 && PF02133:Permease for cytosine/purines, uracil, thiamine, allantoin	-
TraesCS2B02G338500	4.6205	3.53885	16.5994	112.934	89.4294	248.163	8.25293	150.175	-4.16585	2.94968e-07	0.000118802	TraesCS2B02G338500	chr2B	483544376	483548719	+	1793	protein_coding	TraesCS2B01G338500 && sp|Q0JCR9|MST1_ORYSJ Sugar transport protein MST1 OS=Oryza sativa subsp. japonica OX=39947 GN=MST1 PE=2 SV=1 && PF00083:Sugar (and other) transporter	ERF
TraesCS2A02G468000	37.8881	250.079	5.24193	0	0	0	97.7363	0	9.07801	3.07454e-07	0.000123197	TraesCS2A02G468000	chr2A	712064872	712065441	+	408	protein_coding	TraesCS2A01G468000 && - && -	-
TraesCS3A02G000400	6.4687	2.35923	3.49462	7.05837	969.965	50.7791	4.10752	342.601	-6.37295	3.08894e-07	0.000123197	TraesCS3A02G000400	chr3A	95678	97870	-	1356	protein_coding	TraesCS3A01G000400 && sp|F4JIJ7|BH162_ARATH Transcription factor bHLH162 OS=Arabidopsis thaliana OX=3702 GN=BHLH162 PE=1 SV=1 && -	bHLH
TraesCS2D02G335300	2006.22	726.644	1465.12	6164.31	8348.38	5773.26	1399.33	6761.99	-2.27241	3.11026e-07	0.000123446	TraesCS2D02G335300	chr2D	428558768	428565318	-	2935	protein_coding	TraesCS2D01G335300 && sp|Q8L866|CUAOZ_ARATH Amine oxidase [copper-containing] zeta, peroxisomal OS=Arabidopsis thaliana OX=3702 GN=CuAOzeta PE=1 SV=1 && PF02728:Copper amine oxidase, N3 domain|PF01179:Copper amine oxidase, enzyme domain	-
TraesCS5B02G202100	220.86	89.6509	157.258	935.235	551.318	1573.33	155.923	1019.96	-2.70823	3.13869e-07	0.000123972	TraesCS5B02G202100	chr5B	367908983	367911829	+	1312	protein_coding	TraesCS5B01G202100 && sp|Q6ERE5|VIT2_ORYSJ Vacuolar iron transporter 2 OS=Oryza sativa subsp. japonica OX=39947 GN=VIT2 PE=2 SV=2 && PF01988:VIT family	-
TraesCS6A02G041700	174.655	595.707	2809.67	4.70558	51.1025	71.2546	1193.35	42.3542	4.81157	3.34994e-07	0.00013168	TraesCS6A02G041700	chr6A	22021274	22023743	+	2007	protein_coding	TraesCS6A01G041700 && sp|P55308|CATA2_HORVU Catalase isozyme 2 OS=Hordeum vulgare OX=4513 GN=CAT2 PE=2 SV=1 && PF00199:Catalase|PF06628:Catalase-related immune-responsive	Nin-like
TraesCS7D02G376700LC	322.511	266.594	588.844	25.8807	66.8264	10.6472	392.649	34.4514	3.51365	3.41198e-07	0.000133477	TraesCS7D02G376700LC	chr7D	310506053	310507218	+	1011	protein_coding	TraesCS7D01G376700LC && - && -	-
TraesCS3D02G331900	1207.8	1194.95	1047.51	3692.71	4862.6	2938.64	1150.09	3831.32	-1.73612	3.48584e-07	0.000135717	TraesCS3D02G331900	chr3D	444058189	444061373	-	2163	protein_coding	TraesCS3D01G331900 && - && -	-
TraesCS1D02G120000	95.1823	167.506	272.58	597.609	1693.26	1379.23	178.423	1223.37	-2.77718	3.52407e-07	0.000136555	TraesCS1D02G120000	chr1D	117398870	117400966	-	2004	protein_coding	TraesCS1D01G120000 && sp|Q0DKA5|AT7_ORYSJ Acyl transferase 7 OS=Oryza sativa subsp. japonica OX=39947 GN=AT7 PE=2 SV=1 && PF02458:Transferase family	Nin-like
TraesCS1A02G177500	394.591	171.045	245.497	1339.91	1074.14	1192.49	270.377	1202.18	-2.15132	3.627e-07	0.000139881	TraesCS1A02G177500	chr1A	320333954	320338598	+	1993	protein_coding	TraesCS1A01G177500 && sp|Q0IWF3|NIP31_ORYSJ Aquaporin NIP3-1 OS=Oryza sativa subsp. japonica OX=39947 GN=NIP3-1 PE=2 SV=2 && PF00230:Major intrinsic protein	BES1
TraesCS5A02G320300	465.746	667.663	494.489	76.4657	139.549	136.776	542.633	117.597	2.20294	3.75772e-07	0.000144242	TraesCS5A02G320300	chr5A	533290702	533295125	-	2978	protein_coding	TraesCS5A01G320300 && sp|Q689G6|PRR95_ORYSJ Two-component response regulator-like PRR95 OS=Oryza sativa subsp. japonica OX=39947 GN=PRR95 PE=2 SV=1 && PF00072:Response regulator receiver domain|PF06203:CCT motif	ARR-B
TraesCS3D02G346300	75.7762	23.5923	52.4193	0	0	0	50.5959	0	8.13137	4.31805e-07	0.000164546	TraesCS3D02G346300	chr3D	457408771	457410170	-	848	protein_coding	TraesCS3D01G346300 && - && -	-
TraesCS2D02G219100	608.982	606.323	697.177	1829.3	1706.04	2184.32	637.494	1906.55	-1.58041	4.32693e-07	0.000164546	TraesCS2D02G219100	chr2D	183376601	183379553	-	1350	protein_coding	TraesCS2D01G219100 && - && PF04398:Protein of unknown function, DUF538	FAR1
TraesCS4D02G174200	218.088	271.312	217.54	876.415	675.143	853.417	235.647	801.658	-1.76728	4.36861e-07	0.000165362	TraesCS4D02G174200	chr4D	301948781	301953423	+	2027	protein_coding	TraesCS4D01G174200 && sp|Q0DS59|C14B2_ORYSJ Cytochrome P450 714B2 OS=Oryza sativa subsp. japonica OX=39947 GN=CYP714B2 PE=1 SV=2 && PF00067:Cytochrome P450	bHLH
TraesCS3D02G219400	36.964	136.836	15.7258	0	0	0	63.1751	0	8.44773	4.62536e-07	0.000174274	TraesCS3D02G219400	chr3D	298582907	298584623	-	1392	protein_coding	TraesCS3D01G219400 && - && -	-
TraesCS7A02G572600LC	208.847	187.559	424.596	0	25.5513	9.0092	273.667	11.5202	4.56055	4.70047e-07	0.000176291	TraesCS7A02G572600LC	chr7A	587997730	588001484	-	3755	protein_coding	TraesCS7A01G572600LC && - && -	-
TraesCS6B02G258900	754.065	568.576	693.682	29.4099	56.999	157.252	672.108	81.2201	3.04284	4.97474e-07	0.000185726	TraesCS6B02G258900	chr6B	466967032	466967983	+	952	protein_coding	TraesCS6B01G258900 && sp|Q9SKN0|S404_ARATH Protein S40-4 OS=Arabidopsis thaliana OX=3702 GN=S40-4 PE=2 SV=1 && PF04520:Senescence regulator	-
TraesCS2D02G019600	450.037	258.336	443.817	1098.75	1807.26	2465.25	384.063	1790.42	-2.22034	5.56364e-07	0.000206768	TraesCS2D02G019600	chr2D	9392391	9402702	+	2728	protein_coding	TraesCS2D01G019600 && sp|O65476|CRK16_ARATH Putative cysteine-rich receptor-like protein kinase 16 OS=Arabidopsis thaliana OX=3702 GN=CRK16 PE=3 SV=2 && PF00069:Protein kinase domain|PF21230:Nakanori-like protein	GRAS
novel.6213	377.033	233.564	584.475	69.4073	58.9645	82.7209	398.357	70.3642	2.50088	5.61623e-07	0.000207151	-	chr6B	650652870	650656934	+	1732	-	- && - && -	-
TraesCS1D02G072700	27.723	14.1554	19.2204	74.1129	1263.8	127.767	20.3663	488.562	-4.58157	5.62462e-07	0.000207151	TraesCS1D02G072700	chr1D	53230872	53235602	+	1325	protein_coding	TraesCS1D01G072700 && sp|Q9SRM3|JOX1_ARATH Jasmonate-induced oxygenase 1 OS=Arabidopsis thaliana OX=3702 GN=JOX1 PE=1 SV=1 && PF03171:2OG-Fe(II) oxygenase superfamily|PF14226:non-haem dioxygenase in morphine synthesis N-terminal	STAT
TraesCS3A02G183600	930.568	910.665	1441.53	341.155	205.393	155.613	1094.25	234.054	2.22726	5.68718e-07	0.000208516	TraesCS3A02G183600	chr3A	212768626	212775197	-	1716	protein_coding	TraesCS3A01G183600 && sp|Q12010|YPQ1_YEAST Probable vacuolar amino acid transporter YPQ1 OS=Saccharomyces cerevisiae (strain ATCC 204508 / S288c) OX=559292 GN=YPQ1 PE=1 SV=1 && PF04193:PQ loop repeat	ERF
TraesCS3A02G067400	49.9014	264.234	1.74731	0	0	0	105.294	0	9.18582	5.89838e-07	0.000214063	TraesCS3A02G067400	chr3A	40389777	40389947	-	171	protein_coding	TraesCS3A01G067400 && - && -	-
TraesCS4B02G171100	1081.2	888.252	1395.23	3030.4	5352.99	4052.5	1121.56	4145.3	-1.88575	5.90367e-07	0.000214063	TraesCS4B02G171100	chr4B	374625795	374630244	-	3617	protein_coding	TraesCS4B01G171100 && sp|Q9SCZ4|FERON_ARATH Receptor-like protein kinase FERONIA OS=Arabidopsis thaliana OX=3702 GN=FER PE=1 SV=1 && PF07714:Protein tyrosine and serine/threonine kinase|PF12819:Malectin-like domain	WRKY
TraesCS3B02G213600	14.7856	102.627	200.941	0	0	1.63804	106.118	0.546012	7.43672	5.92917e-07	0.000214063	TraesCS3B02G213600	chr3B	252956853	252959317	+	1896	protein_coding	TraesCS3B01G213600 && sp|Q8LG88|TDT_ARATH Tonoplast dicarboxylate transporter OS=Arabidopsis thaliana OX=3702 GN=TDT PE=2 SV=2 && PF00939:Sodium:sulfate symporter transmembrane region	-
TraesCS5B02G462600	2712.23	1903.9	2932.86	874.062	679.074	749.402	2516.33	767.513	1.71344	5.94322e-07	0.000214063	TraesCS5B02G462600	chr5B	638124261	638125047	-	787	protein_coding	TraesCS5B01G462600 && - && -	-
TraesCS5A02G594500LC	1062.71	829.271	753.964	2.35279	78.6193	81.0828	881.983	54.0183	4.02429	6.10726e-07	0.000219007	TraesCS5A02G594500LC	chr5A	620486027	620486551	-	510	protein_coding	TraesCS5A01G594500LC && - && -	-
TraesCS6B02G226700	2842.53	1552.38	2927.62	12536.8	7503.23	9153.35	2440.84	9731.14	-1.99503	6.18944e-07	0.000220985	TraesCS6B02G226700	chr6B	348703613	348708542	-	2942	protein_coding	TraesCS6B01G226700 && sp|Q9FJ62|GPDL4_ARATH Glycerophosphodiester phosphodiesterase GDPDL4 OS=Arabidopsis thaliana OX=3702 GN=GDPDL4 PE=1 SV=1 && PF03009:Glycerophosphoryl diester phosphodiesterase family	FAR1
TraesCS7B02G209600	47.1291	35.3885	50.672	0	0	0	44.3965	0	7.94206	6.2731e-07	0.000222354	TraesCS7B02G209600	chr7B	382519154	382521340	+	2187	protein_coding	TraesCS7B01G209600 && sp|Q9LZD0|NCS1_ARATH Purine-uracil permease NCS1 OS=Arabidopsis thaliana OX=3702 GN=NCS1 PE=1 SV=1 && PF02133:Permease for cytosine/purines, uracil, thiamine, allantoin	-
TraesCS4A02G441400	159.869	274.851	165.994	969.35	1012.22	615.902	200.238	865.825	-2.11394	6.28218e-07	0.000222354	TraesCS4A02G441400	chr4A	709894411	709896222	+	1031	protein_coding	TraesCS4A01G441400 && sp|Q852U6|RHY1A_ARATH Probable E3 ubiquitin-protein ligase RHY1A OS=Arabidopsis thaliana OX=3702 GN=RHY1A PE=1 SV=1 && PF13639:Ring finger domain	G2-like
TraesCS2D02G033800	66.5352	63.6993	19.2204	0	0	0	49.8183	0	8.10646	6.49014e-07	0.000228724	TraesCS2D02G033800	chr2D	13118472	13119778	-	1035	protein_coding	TraesCS2D01G033800 && - && PF03018:Dirigent-like protein	WRKY
TraesCS5B02G212600	395.515	291.366	303.158	928.176	1210.74	1118.78	330.013	1085.9	-1.71804	6.82017e-07	0.000239324	TraesCS5B02G212600	chr5B	383208329	383209271	-	943	protein_coding	TraesCS5B01G212600 && sp|Q29PU2|SAU76_ARATH Auxin-responsive protein SAUR76 OS=Arabidopsis thaliana OX=3702 GN=SAUR76 PE=2 SV=1 && PF02519:Auxin responsive protein	ZF-HD
TraesCS4A02G133800	852.02	983.801	820.362	2310.44	4320.13	2852.64	885.394	3161.07	-1.83625	6.87536e-07	0.000240229	TraesCS4A02G133800	chr4A	181707588	181710961	+	3374	protein_coding	TraesCS4A01G133800 && sp|Q9SCZ4|FERON_ARATH Receptor-like protein kinase FERONIA OS=Arabidopsis thaliana OX=3702 GN=FER PE=1 SV=1 && PF12819:Malectin-like domain|PF07714:Protein tyrosine and serine/threonine kinase	WRKY
TraesCS2B02G065200	389.97	326.754	253.36	4169.15	1371.91	1040.15	323.361	2193.74	-2.762	6.90707e-07	0.00024031	TraesCS2B02G065200	chr2B	31609478	31615240	+	1674	protein_coding	- && sp|F4IUW3|AVT1C_ARATH Amino acid transporter AVT1C OS=Arabidopsis thaliana OX=3702 GN=AVT1C PE=1 SV=1 && PF01490:Transmembrane amino acid transporter protein	-
TraesCS3D02G164500	3692.7	4788.07	2941.6	14812	11054.9	11476.9	3807.46	12447.9	-1.7091	7.06735e-07	0.000244845	TraesCS3D02G164500	chr3D	136040825	136042236	-	624	protein_coding	TraesCS3D01G164500 && sp|A2WMG6|SRS1_ORYSI Salt stress root protein RS1 OS=Oryza sativa subsp. indica OX=39946 GN=OsI_001009 PE=1 SV=1 && PF05558:DREPP plasma membrane polypeptide	-
TraesCS6D02G137200	957.367	448.255	724.26	4044.45	2282.91	2822.34	709.961	3049.9	-2.10237	7.42225e-07	0.000256055	TraesCS6D02G137200	chr6D	105819999	105825261	-	1943	protein_coding	TraesCS6D01G137200 && sp|Q6ETK3|P2C11_ORYSJ Probable protein phosphatase 2C 11 OS=Oryza sativa subsp. japonica OX=39947 GN=Os02g0180000 PE=2 SV=1 && PF00481:Protein phosphatase 2C	NAC
TraesCS1B02G661600LC	0	0	0	104.699	19.6548	35.2178	0	53.1906	-8.19704	7.94235e-07	0.000272846	TraesCS1B02G661600LC	chr1B	623761589	623766444	+	1605	protein_coding	TraesCS1B01G661600LC && - && PF08137:DVL family	-
TraesCS1D02G414700	184.82	285.467	320.631	25.8807	57.9817	18.0184	263.64	33.9603	2.9583	8.07523e-07	0.000276251	TraesCS1D02G414700	chr1D	474443065	474444523	+	714	protein_coding	TraesCS1D01G414700 && sp|Q8LR34|ISU1_ORYSJ Iron-sulfur cluster assembly protein 1 OS=Oryza sativa subsp. japonica OX=39947 GN=ISU1 PE=2 SV=1 && PF01592:NifU-like N terminal domain	-
TraesCS2B02G615300	99.8028	160.428	59.4085	522.32	715.435	463.564	106.546	567.107	-2.41591	8.95658e-07	0.000305125	TraesCS2B02G615300	chr2B	793375123	793380389	-	1935	protein_coding	TraesCS2B01G615300 && sp|Q0WP01|PTR9_ARATH Protein NRT1/ PTR FAMILY 5.10 OS=Arabidopsis thaliana OX=3702 GN=NPF5.10 PE=2 SV=1 && PF00854:POT family	MYB_related
TraesCS2B02G599800	101.651	138.015	27.957	3.52919	0	0	89.2077	1.1764	6.39387	9.07342e-07	0.000307822	TraesCS2B02G599800	chr2B	782533511	782538118	-	2686	protein_coding	TraesCS2B01G599800 && sp|Q1XH05|HGL1B_WHEAT 4-hydroxy-7-methoxy-3-oxo-3,4-dihydro-2H-1,4-benzoxazin-2-yl glucoside beta-D-glucosidase 1b, chloroplastic OS=Triticum aestivum OX=4565 GN=GLU1B PE=1 SV=1 && PF00232:Glycosyl hydrolase family 1	EIL
TraesCS4B02G047400	10.1651	25.9516	172.11	0	0	0	69.4089	0	8.5873	9.67753e-07	0.000326961	TraesCS4B02G047400	chr4B	34722272	34725256	-	1431	protein_coding	TraesCS4B01G047400 && sp|Q4W8D0|GLN13_ORYSJ Glutamine synthetase cytosolic isozyme 1-3 OS=Oryza sativa subsp. japonica OX=39947 GN=GLN1-3 PE=2 SV=1 && PF03951:Glutamine synthetase, beta-Grasp domain|PF00120:Glutamine synthetase, catalytic domain	SBP
TraesCS2D02G468000	67.4593	120.321	6.11559	0	0	0	64.6319	0	8.48141	1.00328e-06	0.000337432	TraesCS2D02G468000	chr2D	572804859	572805437	+	408	protein_coding	TraesCS2D01G468000 && - && -	-
TraesCS6D02G054400	571.094	92.0102	456.048	1736.36	6375.04	2761.73	373.051	3624.38	-3.27951	1.007e-06	0.000337432	TraesCS6D02G054400	chr6D	25803688	25805179	-	1262	protein_coding	TraesCS6D01G054400 && sp|A5H452|PER70_MAIZE Peroxidase 70 OS=Zea mays OX=4577 GN=PER70 PE=1 SV=1 && PF00141:Peroxidase	NAC
TraesCS2A02G121000	1302.98	993.238	569.623	6256.07	3511.33	3359.61	955.281	4375.67	-2.19552	1.01635e-06	0.000339175	TraesCS2A02G121000	chr2A	70876938	70881306	-	2479	protein_coding	TraesCS2A01G121000 && sp|Q9SXJ8|NHX1_ORYSJ Sodium/hydrogen exchanger 1 OS=Oryza sativa subsp. japonica OX=39947 GN=NHX1 PE=2 SV=1 && PF00999:Sodium/hydrogen exchanger family	WRKY
TraesCS7D02G443500	36.0399	89.6509	25.336	349.39	380.321	310.408	50.3423	346.706	-2.79257	1.02962e-06	0.000342207	TraesCS7D02G443500	chr7D	563662671	563666267	-	983	protein_coding	TraesCS7D01G443500 && sp|P40880|CAHC_HORVU Carbonic anhydrase, chloroplastic OS=Hordeum vulgare OX=4513 PE=2 SV=1 && PF00484:Carbonic anhydrase	bHLH
novel.1176	82.2449	227.666	29.7043	4.70558	0	0	113.205	1.56853	6.29273	1.04658e-06	0.000346435	-	chr2A	371967897	371971247	+	2170	-	- && - && -	-
TraesCS2A02G590600	65.6111	5405.01	248.118	11.764	10.8101	9.0092	1906.25	10.5278	7.50149	1.05231e-06	0.000346926	TraesCS2A02G590600	chr2A	778722757	778724369	-	1523	protein_coding	TraesCS2A01G590600 && sp|P13653|PORA_HORVU Protochlorophyllide reductase A, chloroplastic OS=Hordeum vulgare OX=4513 GN=PORA PE=1 SV=1 && PF00106:short chain dehydrogenase	C2H2
TraesCS6B02G379500	1814.93	745.518	1496.57	4818.52	7057.06	5272.02	1352.34	5715.87	-2.0792	1.05724e-06	0.000347152	TraesCS6B02G379500	chr6B	654608355	654610058	+	1704	protein_coding	TraesCS6B01G379500 && sp|Q8RXG3|M2K5_ARATH Mitogen-activated protein kinase kinase 5 OS=Arabidopsis thaliana OX=3702 GN=MKK5 PE=1 SV=2 && PF00069:Protein kinase domain	MYB
TraesCS1D02G009100	379.805	325.574	544.287	1191.69	1662.8	2841.99	416.556	1898.83	-2.18823	1.07073e-06	0.000350176	TraesCS1D02G009100	chr1D	4821093	4828103	+	3942	protein_coding	TraesCS1D01G009100 && sp|Q12700|EXG_SCHOC Glucan 1,3-beta-glucosidase OS=Schwanniomyces occidentalis OX=27300 PE=3 SV=1 && PF00150:Cellulase (glycosyl hydrolase family 5)	-
TraesCS6D02G002200	291.091	344.448	545.161	959.939	3045.51	2547.15	393.567	2184.2	-2.47225	1.0964e-06	0.000357144	TraesCS6D02G002200	chr6D	1411739	1415945	-	3954	protein_coding	TraesCS6D01G002200 && sp|Q2R2D5|XA21_ORYSJ Receptor kinase-like protein Xa21 OS=Oryza sativa subsp. japonica OX=39947 GN=XA21 PE=1 SV=1 && PF08263:Leucine rich repeat N-terminal domain|PF07714:Protein tyrosine and serine/threonine kinase	C3H
TraesCS7D02G269400	57.2942	280.749	16.5994	0	2.94822	0	118.214	0.982741	6.90947	1.16175e-06	0.000376929	TraesCS7D02G269400	chr7D	254373538	254384619	+	4589	protein_coding	TraesCS7D01G269400 && sp|Q8GU82|AB45G_ORYSJ ABC transporter G family member 45 OS=Oryza sativa subsp. japonica OX=39947 GN=ABCG45 PE=2 SV=2 && PF00005:ABC transporter|PF01061:ABC-2 type transporter|PF08370:Plant PDR ABC transporter associated	MYB_related
TraesCS2B02G474600	20.3302	18.8739	77.7553	101.17	2841.1	259.629	38.9865	1067.3	-4.77174	1.25141e-06	0.000403776	TraesCS2B02G474600	chr2B	671750726	671752704	-	1979	protein_coding	TraesCS2B01G474600 && sp|Q9SCZ4|FERON_ARATH Receptor-like protein kinase FERONIA OS=Arabidopsis thaliana OX=3702 GN=FER PE=1 SV=1 && PF12819:Malectin-like domain	NAC
TraesCS4B02G178100	560.929	573.294	484.005	1535.2	1631.35	3040.2	539.409	2068.91	-1.93984	1.26216e-06	0.000403776	TraesCS4B02G178100	chr4B	389464002	389467714	+	1350	protein_coding	TraesCS4B01G178100 && sp|Q6X4A2|CIPKV_ORYSJ CBL-interacting protein kinase 31 OS=Oryza sativa subsp. japonica OX=39947 GN=CIPK31 PE=1 SV=1 && PF03822:NAF domain|PF00069:Protein kinase domain	YABBY
TraesCS4A02G096500	616.374	1415.54	347.715	5189.08	2769.36	12629.3	793.21	6862.57	-3.11348	1.26353e-06	0.000403776	TraesCS4A02G096500	chr4A	104702743	104705015	+	1467	protein_coding	TraesCS4A01G096500 && - && PF00702:haloacid dehalogenase-like hydrolase	LBD
TraesCS6A02G129900	25.8748	21.2331	15.7258	112.934	474.664	117.12	20.9446	234.906	-3.48849	1.26425e-06	0.000403776	TraesCS6A02G129900	chr6A	101560389	101562693	-	2305	protein_coding	TraesCS6A01G129900 && sp|Q9SHI4|RLP3_ARATH Receptor-like protein 3 OS=Arabidopsis thaliana OX=3702 GN=RLP3 PE=2 SV=1 && PF13855:Leucine rich repeat	ERF
TraesCS6B02G344000	1427.73	1154.85	1348.05	3073.92	4207.11	4457.92	1310.21	3912.98	-1.57842	1.27244e-06	0.00040481	TraesCS6B02G344000	chr6B	606283698	606285748	+	1039	protein_coding	TraesCS6B01G344000 && sp|Q8LGG8|USPAL_ARATH Universal stress protein A-like protein OS=Arabidopsis thaliana OX=3702 GN=At3g01520 PE=1 SV=2 && PF00582:Universal stress protein family	-
TraesCS1B02G289500	480.532	299.623	534.677	1314.03	1641.18	1691.27	438.277	1548.83	-1.82042	1.28676e-06	0.000407777	TraesCS1B02G289500	chr1B	504504929	504507288	-	1976	protein_coding	TraesCS1B01G289500 && - && -	-
TraesCS4D02G142900	4.6205	11.7962	19.2204	17.6459	1367.98	107.291	11.879	497.638	-5.38722	1.31429e-06	0.000414896	TraesCS4D02G142900	chr4D	129776339	129777941	+	1203	protein_coding	TraesCS4D01G142900 && sp|Q2QZJ8|JAMYB_ORYSJ Transcription factor JAMYB OS=Oryza sativa subsp. japonica OX=39947 GN=JAMYB PE=2 SV=1 && PF00249:Myb-like DNA-binding domain	MYB
TraesCS2A02G145800	0	0	0	16.4695	139.549	21.2945	0	59.1044	-8.35157	1.34811e-06	0.000423932	TraesCS2A02G145800	chr2A	90594216	90597197	-	2770	protein_coding	TraesCS2A01G145800 && sp|Q6ZAC1|4CL5_ORYSJ 4-coumarate--CoA ligase 5 OS=Oryza sativa subsp. japonica OX=39947 GN=4CL5 PE=1 SV=1 && PF13193:AMP-binding enzyme C-terminal domain|PF00501:AMP-binding enzyme	C2H2
TraesCS7A02G086300	0	0	0	34.1155	26.534	71.2546	0	43.968	-7.92618	1.40488e-06	0.000440095	TraesCS7A02G086300	chr7A	50369600	50389141	-	399	protein_coding	TraesCS7A01G086300 && sp|Q8LD26|DRMH3_ARATH Dormancy-associated protein homolog 3 OS=Arabidopsis thaliana OX=3702 GN=At1g56220 PE=1 SV=1 && -	-
TraesCS3D02G180900	10057.9	5475.78	14034.4	1183.45	2952.15	1321.08	9856.03	1818.89	2.43794	1.41394e-06	0.00044107	TraesCS3D02G180900	chr3D	163114406	163115149	-	744	protein_coding	TraesCS3D01G180900 && - && PF03242:Late embryogenesis abundant protein	-
TraesCS5A02G011900	7.3928	7.0777	10.4839	83.5241	130.705	65.5215	8.31812	93.25	-3.47953	1.41879e-06	0.00044107	TraesCS5A02G011900	chr5A	7654994	7655785	-	792	protein_coding	TraesCS5A01G011900 && - && -	-
TraesCS6A02G296800	985.09	497.799	799.394	2250.45	2951.17	3121.28	760.761	2774.3	-1.86617	1.51224e-06	0.000468342	TraesCS6A02G296800	chr6A	530215972	530221375	-	1729	protein_coding	TraesCS6A01G296800 && - && PF06219:Protein of unknown function (DUF1005)	M-type_MADS
TraesCS2A02G467500	150.628	293.725	20.9677	0	0	6.55215	155.107	2.18405	6.07034	1.54249e-06	0.000475906	TraesCS2A02G467500	chr2A	711871042	711871988	-	947	protein_coding	TraesCS2A01G467500 && sp|Q6ETW4|PMEI8_ORYSJ Pectinesterase inhibitor 8 OS=Oryza sativa subsp. japonica OX=39947 GN=PMEI8 PE=2 SV=1 && PF04043:Plant invertase/pectin methylesterase inhibitor	-
TraesCS7D02G466900	723.57	1085.25	1057.12	3.52919	20.6376	131.862	955.314	52.0096	4.19199	1.58768e-06	0.000488008	TraesCS7D02G466900	chr7D	580490978	580493503	+	1465	protein_coding	TraesCS7D01G466900 && sp|Q9ZPR7|UPS1_ARATH Ureide permease 1 OS=Arabidopsis thaliana OX=3702 GN=UPS1 PE=1 SV=1 && PF07168:Ureide permease	-
TraesCS4B02G085100	80.3967	149.811	88.2392	445.854	550.335	389.853	106.149	462.014	-2.12523	1.64607e-06	0.000504062	TraesCS4B02G085100	chr4B	85581887	85586551	-	2805	protein_coding	TraesCS4B01G085100 && - && -	-
TraesCS1B02G347400	12.9374	5.89809	5.24193	48.2322	282.047	90.911	8.0258	140.397	-4.12439	1.65858e-06	0.000505996	TraesCS1B02G347400	chr1B	576521456	576522427	+	972	protein_coding	TraesCS1B01G347400 && sp|Q5JLR7|DOF5_ORYSJ Dof zinc finger protein 5 OS=Oryza sativa subsp. japonica OX=39947 GN=DOF5 PE=2 SV=1 && PF02701:Dof domain, zinc finger	Dof
novel.1310	385.35	314.958	875.402	117.64	80.5848	61.4264	525.237	86.5502	2.60494	1.68663e-06	0.00051264	-	chr2A	15844344	15847380	-	3037	-	- && - && -	CAMTA
TraesCS2B02G017700	0	0	0	35.2919	58.9645	29.4847	0	41.247	-7.83213	1.72263e-06	0.000521644	TraesCS2B02G017700	chr2B	8249939	8252085	-	1881	protein_coding	TraesCS2B01G017700 && sp|B4FVP3|C71Z8_MAIZE Zealexin A1 synthase OS=Zea mays OX=4577 GN=CYP71Z18 PE=1 SV=1 && PF00067:Cytochrome P450	E2F/DP
TraesCS5D02G280400	1024.83	1086.43	1056.25	2485.72	3857.26	3027.91	1055.83	3123.63	-1.56495	1.76833e-06	0.000533508	TraesCS5D02G280400	chr5D	381910019	381911719	+	1583	protein_coding	TraesCS5D01G280400 && sp|Q9MA41|CTL1_ARATH Chitinase-like protein 1 OS=Arabidopsis thaliana OX=3702 GN=CTL1 PE=1 SV=1 && PF00182:Chitinase class I	-
TraesCS1D02G457900LC	420.465	401.07	262.097	966.997	1606.78	1402.98	361.211	1325.59	-1.87642	1.79144e-06	0.000538492	TraesCS1D02G457900LC	chr1D	426586838	426588427	+	1590	protein_coding	TraesCS1D01G457900LC && sp|Q68Y49|CIPKJ_ORYSJ CBL-interacting protein kinase 19 OS=Oryza sativa subsp. japonica OX=39947 GN=CIPK19 PE=1 SV=1 && PF03822:NAF domain|PF00069:Protein kinase domain	VOZ
TraesCS7B02G446100	490.697	414.046	1728.96	130.58	27.5167	102.377	877.902	86.8247	3.33921	1.94811e-06	0.000582962	TraesCS7B02G446100	chr7B	709496246	709497005	+	760	protein_coding	TraesCS7B01G446100 && sp|Q9FYB5|DNJ11_ARATH Chaperone protein dnaJ 11, chloroplastic OS=Arabidopsis thaliana OX=3702 GN=ATJ11 PE=1 SV=2 && PF00226:DnaJ domain	C2H2
TraesCS7B02G010400	1734.54	1087.61	1941.26	5416.13	6616.79	4378.47	1587.8	5470.46	-1.78433	1.96201e-06	0.000582962	TraesCS7B02G010400	chr7B	6391299	6395504	-	1994	protein_coding	TraesCS7B01G010400 && sp|Q8LL69|DBNBT_TAXCA 3'-N-debenzoyl-2'-deoxytaxol N-benzoyltransferase OS=Taxus canadensis OX=88032 GN=TAX10 PE=1 SV=1 && PF02458:Transferase family	ERF
TraesCS1D02G340600	1089.51	770.29	872.781	2738.65	2373.32	3949.31	910.862	3020.43	-1.72936	1.96494e-06	0.000582962	TraesCS1D02G340600	chr1D	430452744	430454506	-	930	protein_coding	TraesCS1D01G340600 && sp|Q42831|HBL_HORVU Non-symbiotic hemoglobin OS=Hordeum vulgare OX=4513 GN=HB PE=1 SV=1 && PF00042:Globin	-
TraesCS3B02G037400	24.0266	37.7478	63.7768	0	0	0	41.8504	0	7.8567	1.9679e-06	0.000582962	TraesCS3B02G037400	chr3B	18155735	18156633	+	811	protein_coding	TraesCS3B01G037400 && sp|P12940|IBB_HORVU Bowman-Birk type trypsin inhibitor OS=Hordeum vulgare OX=4513 GN=BBBI PE=1 SV=1 && PF00228:Bowman-Birk serine protease inhibitor family	-
TraesCS2A02G159900	309.573	340.909	257.728	1358.74	968.983	812.466	302.737	1046.73	-1.78993	1.97528e-06	0.000583035	TraesCS2A02G159900	chr2A	108266887	108272643	+	3670	protein_coding	TraesCS2A01G159900 && sp|Q0WR59|Y5020_ARATH Probable inactive receptor kinase At5g10020 OS=Arabidopsis thaliana OX=3702 GN=At5g10020 PE=1 SV=2 && PF00069:Protein kinase domain	S1Fa-like
TraesCS3A02G081300	4512.38	6899.58	6772.57	1144.63	1459.37	2279.33	6061.51	1627.78	1.89644	1.99771e-06	0.000587535	TraesCS3A02G081300	chr3A	52555769	52556372	-	456	protein_coding	TraesCS3A01G081300 && sp|Q03200|LIRP1_ORYSJ Light-regulated protein, chloroplastic OS=Oryza sativa subsp. japonica OX=39947 GN=LIR1 PE=1 SV=1 && PF07207:Light regulated protein Lir1	-
TraesCS3B02G057000	692.151	608.683	902.486	2126.92	2636.69	2007.41	734.44	2257.01	-1.61925	2.00866e-06	0.000588637	TraesCS3B02G057000	chr3B	29774697	29783219	+	2713	protein_coding	- && sp|Q9FF31|LRL21_ARATH LEAF RUST 10 DISEASE-RESISTANCE LOCUS RECEPTOR-LIKE PROTEIN KINASE-like 2.1 OS=Arabidopsis thaliana OX=3702 GN=LRK10L-2.1 PE=3 SV=1 && PF00069:Protein kinase domain|PF13947:Wall-associated receptor kinase galacturonan-binding	ERF
TraesCS6B02G161300	327.131	526.109	319.758	2610.42	1118.36	1479.97	390.999	1736.25	-2.15131	2.01828e-06	0.000589346	TraesCS6B02G161300	chr6B	165329207	165333682	+	3016	protein_coding	TraesCS6B01G161300 && - && PF03398:Regulator of Vps4 activity in the MVB pathway	ERF
TraesCS4B02G155200LC	334.524	238.283	330.242	22.3515	27.5167	76.1687	301.016	42.0123	2.83177	2.02605e-06	0.000589508	TraesCS4B02G155200LC	chr4B	141429164	141430346	-	336	protein_coding	TraesCS4B01G155200LC && - && -	-
novel.6234	377.957	143.913	406.25	772.892	2822.43	2832.17	309.373	2142.5	-2.79109	2.05336e-06	0.000595336	-	chr6B	695294112	695298611	+	1987	-	- && - && -	-
TraesCS6B02G348100	15.7097	16.5146	32.3252	97.6408	182.79	247.344	21.5165	175.925	-3.02698	2.07334e-06	0.000599005	TraesCS6B02G348100	chr6B	612859070	612864954	-	1979	protein_coding	TraesCS6B01G348100 && sp|Q9M1S3|ARP1_ARATH Probable RNA-binding protein ARP1 OS=Arabidopsis thaliana OX=3702 GN=ARP1 PE=2 SV=1 && PF00076:RNA recognition motif	G2-like
TraesCS2D02G563600	7.3928	579.192	27.957	3.52919	2.94822	3.27607	204.847	3.25116	5.9779	2.11475e-06	0.000608817	TraesCS2D02G563600	chr2D	634796635	634798236	+	1510	protein_coding	TraesCS2D01G563600 && sp|P13653|PORA_HORVU Protochlorophyllide reductase A, chloroplastic OS=Hordeum vulgare OX=4513 GN=PORA PE=1 SV=1 && PF00106:short chain dehydrogenase	C2H2
TraesCS5B02G099100	1124.63	1174.9	1281.65	3202.15	3740.31	2827.25	1193.73	3256.57	-1.44779	2.15835e-06	0.000619188	TraesCS5B02G099100	chr5B	131714674	131715627	-	954	protein_coding	TraesCS5B01G099100 && sp|Q9LUS7|RLF23_ARATH Rapid alkalinization factor 23 OS=Arabidopsis thaliana OX=3702 GN=RALF23 PE=1 SV=1 && PF05498:Rapid ALkalinization Factor (RALF)	HSF
TraesCS7B02G065700LC	1019.28	682.998	1082.46	244.69	237.823	320.236	928.246	267.583	1.79407	2.1742e-06	0.000621555	TraesCS7B02G065700LC	chr7B	40660341	40661975	-	339	protein_coding	TraesCS7B01G065700LC && - && -	-
TraesCS6B02G459146	17.5579	1.17962	4.36828	149.402	174.928	89.273	7.70193	137.868	-4.14254	2.18196e-06	0.000621601	TraesCS6B02G459146	chr6B	713768084	713772942	+	2871	protein_coding	pseudo_transcript && sp|Q9LMN7|WAK5_ARATH Wall-associated receptor kinase 5 OS=Arabidopsis thaliana OX=3702 GN=WAK5 PE=2 SV=1 && PF13947:Wall-associated receptor kinase galacturonan-binding|PF00069:Protein kinase domain	WRKY
TraesCS1D02G322000	253.203	266.594	219.287	814.066	650.574	1144.99	246.361	869.876	-1.82085	2.20964e-06	0.000627299	TraesCS1D02G322000	chr1D	415281364	415287209	+	2772	protein_coding	TraesCS1D01G322000 && sp|Q94AS9|CNGC4_ARATH Cyclic nucleotide-gated ion channel 4 OS=Arabidopsis thaliana OX=3702 GN=CNGC4 PE=2 SV=2 && -	bHLH
TraesCS7A02G544100	7.3928	4.71847	0	51.7614	140.532	119.577	4.03709	103.957	-4.70126	2.23725e-06	0.000632939	TraesCS7A02G544100	chr7A	720863187	720864341	-	1155	protein_coding	TraesCS7A01G544100 && sp|P17801|KPRO_MAIZE Putative receptor protein kinase ZmPK1 OS=Zea mays OX=4577 GN=PK1 PE=2 SV=2 && PF01453:D-mannose binding lectin	FAR1
TraesCS1A02G188000	351.158	338.55	130.175	966.997	2889.26	1259.65	273.294	1705.3	-2.64223	2.26614e-06	0.000638904	TraesCS1A02G188000	chr1A	339483296	339484492	+	1197	protein_coding	TraesCS1A01G188000 && sp|D3U715|AROD1_PETHY Arogenate dehydratase 1 OS=Petunia hybrida OX=4102 GN=ADT1 PE=1 SV=1 && PF00800:Prephenate dehydratase	-
TraesCS5A02G397600	15.7097	18.8739	60.2822	256.454	212.272	298.123	31.6219	255.616	-3.00786	2.38299e-06	0.00066921	TraesCS5A02G397600	chr5A	591975972	591977819	+	1459	protein_coding	TraesCS5A01G397600 && sp|Q680C0|GDL62_ARATH GDSL esterase/lipase At4g10955 OS=Arabidopsis thaliana OX=3702 GN=At4g10955 PE=2 SV=1 && -	-
TraesCS3D02G475100	5.5446	16.5146	46.3037	181.165	1652.97	66.3405	22.7877	633.492	-4.79362	2.39e-06	0.00066921	TraesCS3D02G475100	chr3D	575739377	575740827	-	1260	protein_coding	TraesCS3D01G475100 && sp|Q02126|E13C_HORVU Glucan endo-1,3-beta-glucosidase GIII OS=Hordeum vulgare OX=4513 PE=1 SV=1 && PF00332:Glycosyl hydrolases family 17	FAR1
TraesCS1B02G168400	1482.26	6596.42	1097.31	478.793	306.615	122.034	3058.66	302.481	3.33876	2.40511e-06	0.000671141	TraesCS1B02G168400	chr1B	298073340	298089510	-	2281	protein_coding	TraesCS1B01G168400 && sp|B8BHF1|GLO15_ORYSI Very-long-chain aldehyde decarbonylase GL1-5 OS=Oryza sativa subsp. indica OX=39946 GN=GL1-5 PE=2 SV=1 && PF12076:CER1-like, C-terminal domain|PF04116:Fatty acid hydroxylase	FAR1
TraesCS2D02G512000	0	0	0	97.6408	118.912	1.63804	0	72.7302	-8.64957	2.44487e-06	0.00067765	TraesCS2D02G512000	chr2D	603500389	603502983	-	1420	protein_coding	TraesCS2D01G512000 && sp|Q8GXG1|ASPGB_ARATH Probable isoaspartyl peptidase/L-asparaginase 2 OS=Arabidopsis thaliana OX=3702 GN=At3g16150 PE=2 SV=2 && PF01112:Asparaginase	NAC
TraesCS5B02G014700	247.659	248.899	207.056	982.29	2049.01	605.255	234.538	1212.19	-2.36986	2.44501e-06	0.00067765	TraesCS5B02G014700	chr5B	13858294	13861883	+	1879	protein_coding	TraesCS5B01G014700 && sp|B2C4D0|TS23B_MAIZE (E)-beta-caryophyllene synthase OS=Zea mays OX=4577 GN=TPS23 PE=1 SV=1 && PF01397:Terpene synthase, N-terminal domain|PF03936:Terpene synthase family, metal binding domain	GRAS
TraesCS1D02G045600	43.4327	115.603	377.419	9.41117	0	0	178.818	3.13706	5.90213	2.49868e-06	0.000690186	TraesCS1D02G045600	chr1D	24929717	24936036	+	920	protein_coding	TraesCS1D01G045600 && sp|Q6VAM4|MAD23_ORYSJ MADS-box transcription factor 23 OS=Oryza sativa subsp. japonica OX=39947 GN=MADS23 PE=2 SV=1 && PF01486:K-box region|PF00319:SRF-type transcription factor (DNA-binding and dimerisation domain)	MIKC_MADS
TraesCS2D02G427500	22.1784	43.6458	25.336	335.273	149.377	157.252	30.3867	213.967	-2.82138	2.52245e-06	0.000694404	TraesCS2D02G427500	chr2D	539439438	539445945	-	4446	protein_coding	TraesCS2D01G427500 && sp|P18616|NRPB1_ARATH DNA-directed RNA polymerase II subunit RPB1 OS=Arabidopsis thaliana OX=3702 GN=NRPB1 PE=1 SV=3 && PF04990:RNA polymerase Rpb1, domain 7|PF00623:RNA polymerase Rpb1, domain 2|PF05000:RNA polymerase Rpb1, domain 4|PF04997:RNA polymerase Rpb1, domain 1|PF04983:RNA polymerase Rpb1, domain 3|PF04998:RNA polymerase Rpb1, domain 5|PF04992:RNA polymerase Rpb1, …	G2-like
TraesCS2B02G108200	3107.75	2116.23	1860.89	8757.09	6504.76	7155.76	2361.62	7472.54	-1.66176	2.60649e-06	0.000715133	TraesCS2B02G108200	chr2B	69040641	69044336	-	1912	protein_coding	TraesCS2B01G108200 && sp|Q10MN6|P2C33_ORYSJ Probable protein phosphatase 2C 33 OS=Oryza sativa subsp. japonica OX=39947 GN=Os03g0301700 PE=2 SV=1 && PF00481:Protein phosphatase 2C	B3
TraesCS1B02G486600LC	12.9374	0	12.2312	168.225	509.06	48.3221	8.38952	241.869	-4.8304	2.61577e-06	0.000715279	TraesCS1B02G486600LC	chr1B	482701144	482703729	-	2586	protein_coding	TraesCS1B01G486600LC && - && -	-
TraesCS1B02G081900	529.509	644.071	423.723	1257.57	2507.95	2192.51	532.434	1986.01	-1.89987	2.65243e-06	0.000722883	TraesCS1B02G081900	chr1B	65348022	65353543	+	1623	protein_coding	TraesCS1B01G081900 && sp|Q75L84|GT43A_ORYSJ Probable beta-1,4-xylosyltransferase GT43A OS=Oryza sativa subsp. japonica OX=39947 GN=GT43A PE=2 SV=1 && PF03360:Glycosyltransferase family 43	-
TraesCS7D02G530500	163.566	77.8548	199.193	535.26	782.262	712.546	146.871	676.689	-2.20139	2.77547e-06	0.000753905	TraesCS7D02G530500	chr7D	625250443	625253169	+	2727	protein_coding	TraesCS7D01G530500 && sp|P17801|KPRO_MAIZE Putative receptor protein kinase ZmPK1 OS=Zea mays OX=4577 GN=PK1 PE=2 SV=2 && PF01453:D-mannose binding lectin|PF00069:Protein kinase domain	C3H
TraesCS1D02G272800	12.9374	173.404	10.4839	0	0	0	65.6083	0	8.50228	2.85328e-06	0.000772473	TraesCS1D02G272800	chr1D	366723146	366726637	+	2245	protein_coding	TraesCS1D01G272800 && sp|Q3EDL4|Y1154_ARATH Probable serine/threonine-protein kinase At1g01540 OS=Arabidopsis thaliana OX=3702 GN=At1g01540 PE=1 SV=2 && PF00069:Protein kinase domain	bHLH
TraesCS4B02G330000	59.1424	116.782	301.411	4.70558	11.7929	0	159.112	5.49949	4.86971	2.8917e-06	0.000780291	TraesCS4B02G330000	chr4B	621074407	621095767	+	2508	protein_coding	TraesCS4B01G330000 && sp|Q9XI23|BOR4_ARATH Boron transporter 4 OS=Arabidopsis thaliana OX=3702 GN=BOR4 PE=2 SV=1 && PF00955:HCO3- transporter family	M-type_MADS
TraesCS3D02G306600LC	104.423	487.182	34.9462	0	12.7756	3.27607	208.85	5.35057	5.2748	2.90136e-06	0.000780322	TraesCS3D02G306600LC	chr3D	299750312	299750947	+	636	protein_coding	TraesCS3D01G306600LC && - && PF13963:Transposase-associated domain	GRAS
TraesCS3B02G125500	235.645	309.06	173.857	19.9987	55.0335	39.3129	239.521	38.115	2.64596	3.01152e-06	0.000807296	TraesCS3B02G125500	chr3B	101311162	101313344	+	1405	protein_coding	TraesCS3B01G125500 && sp|Q9LVS0|KUA1_ARATH Transcription factor KUA1 OS=Arabidopsis thaliana OX=3702 GN=KUA1 PE=1 SV=1 && PF00249:Myb-like DNA-binding domain	MYB_related
TraesCS4D02G208800	1010.97	1892.11	598.454	5818.45	3677.42	11247.6	1167.18	6914.48	-2.56699	3.21639e-06	0.000859396	TraesCS4D02G208800	chr4D	360098357	360100556	-	1442	protein_coding	TraesCS4D01G208800 && - && -	LBD
TraesCS5D02G424100	2175.33	2104.44	1666.93	5836.1	5497.45	4718.37	1982.23	5350.64	-1.43262	3.38624e-06	0.000901832	TraesCS5D02G424100	chr5D	483696895	483699805	+	1865	protein_coding	TraesCS5D01G424100 && sp|Q9ZRA9|TBB4_WHEAT Tubulin beta-4 chain OS=Triticum aestivum OX=4565 GN=TUBB4 PE=2 SV=1 && PF03953:Tubulin C-terminal domain|PF00091:Tubulin/FtsZ family, GTPase domain	NAC
TraesCS1D02G279600	180.199	195.816	306.653	946.999	817.64	683.061	227.556	815.9	-1.84089	3.45408e-06	0.000916913	TraesCS1D02G279600	chr1D	377569946	377572312	-	2005	protein_coding	TraesCS1D01G279600 && - && -	-
TraesCS7B02G327400	3311.97	767.931	3042.07	5939.62	23453.1	28012.9	2373.99	19135.2	-3.01074	3.59982e-06	0.000952508	TraesCS7B02G327400	chr7B	581372974	581376095	-	1702	protein_coding	TraesCS7B01G327400 && sp|Q38857|XTH22_ARATH Xyloglucan endotransglucosylase/hydrolase protein 22 OS=Arabidopsis thaliana OX=3702 GN=XTH22 PE=1 SV=1 && PF00722:Glycosyl hydrolases family 16|PF06955:Xyloglucan endo-transglycosylase (XET) C-terminus	NAC
TraesCS4D02G303200	5.5446	29.4904	7.8629	76.4657	652.54	106.472	14.2993	278.493	-4.29894	3.64343e-06	0.000958373	TraesCS4D02G303200	chr4D	471228473	471229392	-	920	protein_coding	TraesCS4D01G303200 && - && -	-
TraesCS2A02G498000	5072.38	2487.81	3369.69	12358	11140.4	12666.1	3643.29	12054.8	-1.7262	3.67563e-06	0.000958373	TraesCS2A02G498000	chr2A	728546777	728559173	+	4609	protein_coding	TraesCS2A01G498000 && sp|Q9LJD8|M3KE1_ARATH MAP3K epsilon protein kinase 1 OS=Arabidopsis thaliana OX=3702 GN=M3KE1 PE=1 SV=1 && PF00069:Protein kinase domain	NF-YC
TraesCS7A02G178600	5.5446	29.4904	19.2204	428.208	83.533	181.003	18.0851	230.915	-3.68219	3.67688e-06	0.000958373	TraesCS7A02G178600	chr7A	133045615	133047796	+	1903	protein_coding	TraesCS7A01G178600 && sp|Q9LME8|U85A7_ARATH UDP-glycosyltransferase 85A7 OS=Arabidopsis thaliana OX=3702 GN=UGT85A7 PE=2 SV=1 && PF00201:UDP-glucoronosyl and UDP-glucosyl transferase	GRAS
TraesCS1A02G374300	24.0266	101.447	15.7258	0	0	0	47.0665	0	8.02269	3.67936e-06	0.000958373	TraesCS1A02G374300	chr1A	549666495	549666785	+	291	protein_coding	TRIAE_CS42_1AL_TGACv1_003689_AA0051070%2Cnon-specific lipid transfer protein && sp|A2XBN5|NLTPX_ORYSI Non-specific lipid-transfer protein 2 OS=Oryza sativa subsp. indica OX=39946 GN=LTP-2 PE=3 SV=2 && -	bHLH
TraesCS5D02G553900	0	0	0	71.7601	67.8091	7.37117	0	48.9801	-8.07839	3.68059e-06	0.000958373	TraesCS5D02G553900	chr5D	558339223	558342393	-	2414	protein_coding	TraesCS5D01G553900 && sp|Q8W4G6|CRK15_ARATH Cysteine-rich receptor-like protein kinase 15 OS=Arabidopsis thaliana OX=3702 GN=CRK15 PE=2 SV=2 && PF01657:Salt stress response/antifungal|PF07714:Protein tyrosine and serine/threonine kinase	MYB_related
TraesCS5D02G322900	119.209	108.525	65.5241	418.797	359.683	385.758	97.7526	388.079	-1.99059	3.83547e-06	0.000995531	TraesCS5D02G322900	chr5D	414808797	414811155	-	2261	protein_coding	TraesCS5D01G322900 && sp|Q9SLP1|C78A9_ARATH Cytochrome P450 78A9 OS=Arabidopsis thaliana OX=3702 GN=CYP78A9 PE=1 SV=1 && PF00067:Cytochrome P450	G2-like
TraesCS6D02G122600	391.818	603.964	246.371	3685.65	1356.18	1584.8	414.051	2208.88	-2.41604	4.00126e-06	0.00103527	TraesCS6D02G122600	chr6D	87277852	87282285	+	2984	protein_coding	TraesCS6D01G122600 && - && PF03398:Regulator of Vps4 activity in the MVB pathway	ERF
TraesCS4D02G280400	246.735	68.4178	48.9247	7.05837	0	0	121.359	2.35279	5.77831	4.07264e-06	0.00105042	TraesCS4D02G280400	chr4D	451286527	451289635	-	1216	protein_coding	TraesCS4D01G280400 && sp|Q8L730|SDI2_ARATH Protein SULFUR DEFICIENCY-INDUCED 2 OS=Arabidopsis thaliana OX=3702 GN=At1g04770 PE=2 SV=1 && -	-
TraesCS2A02G348800	124.753	129.758	262.097	479.969	1792.52	896.825	172.203	1056.44	-2.61613	4.14389e-06	0.00106543	TraesCS2A02G348800	chr2A	587732579	587737246	+	1072	protein_coding	TraesCS2A01G348800 && sp|Q7XJU2|BH153_ARATH Transcription factor bHLH153 OS=Arabidopsis thaliana OX=3702 GN=BHLH153 PE=1 SV=1 && -	bHLH
TraesCS3B02G370000	2866.56	2155.16	2699.59	6958.38	6567.66	6509.56	2573.77	6678.53	-1.37551	4.16195e-06	0.00106673	TraesCS3B02G370000	chr3B	581963737	581967107	-	2249	protein_coding	TraesCS3B01G370000 && - && -	-
TraesCS7A02G224400	132.146	162.787	314.516	1.1764	19.6548	22.1135	203.15	14.3149	3.81071	4.17563e-06	0.00106689	TraesCS7A02G224400	chr7A	193684703	193685810	-	615	protein_coding	TraesCS7A01G224400 && sp|W8JMU7|CYQ32_CATRO Cytochrome P450 81Q32 OS=Catharanthus roseus OX=4058 GN=CYP81Q32 PE=2 SV=1 && PF00067:Cytochrome P450	MYB
TraesCS2A02G525500	26942.1	9761.33	14329.7	2236.33	5270.44	2719.14	17011.1	3408.64	2.31919	4.18976e-06	0.00106716	TraesCS2A02G525500	chr2A	745666877	745671118	-	3097	protein_coding	TraesCS2A01G525500 && sp|Q43191|LOX15_SOLTU Probable linoleate 9S-lipoxygenase 5 OS=Solanum tuberosum OX=4113 GN=LOX1.5 PE=2 SV=1 && PF00305:Lipoxygenase	NF-YA
TraesCS7D02G443400	275.382	429.381	134.543	1528.14	1460.35	1006.57	279.768	1331.69	-2.25241	4.22e-06	0.00107153	TraesCS7D02G443400	chr7D	563526506	563529389	-	1134	protein_coding	TraesCS7D01G443400 && sp|P40880|CAHC_HORVU Carbonic anhydrase, chloroplastic OS=Hordeum vulgare OX=4513 PE=2 SV=1 && PF00484:Carbonic anhydrase	bHLH
TraesCS7D02G107900	1377.83	503.697	1597.92	3620.95	7825.57	6217.17	1159.81	5887.89	-2.34353	4.284e-06	0.00108441	TraesCS7D02G107900	chr7D	64737046	64740662	-	2013	protein_coding	TraesCS7D01G107900 && sp|Q8LL69|DBNBT_TAXCA 3'-N-debenzoyl-2'-deoxytaxol N-benzoyltransferase OS=Taxus canadensis OX=88032 GN=TAX10 PE=1 SV=1 && PF02458:Transferase family	Nin-like
TraesCS7A02G350500	6341.17	777.368	1062.36	291.746	355.752	131.862	2726.97	259.787	3.39245	4.37114e-06	0.00110305	TraesCS7A02G350500	chr7A	513413815	513417622	-	1505	protein_coding	TraesCS7A01G350500 && sp|Q0J6T3|CADH5_ORYSJ Probable cinnamyl alcohol dehydrogenase 5 OS=Oryza sativa subsp. japonica OX=39947 GN=CAD5 PE=3 SV=2 && PF00107:Zinc-binding dehydrogenase|PF08240:Alcohol dehydrogenase GroES-like domain	HB-other
TraesCS6B02G365800LC	15.7097	5.89809	10.4839	243.514	119.894	49.1411	10.6972	137.516	-3.67236	4.44382e-06	0.00111794	TraesCS6B02G365800LC	chr6B	300672684	300674075	+	780	protein_coding	TraesCS6B01G365800LC && - && -	-
TraesCS1B02G199600	61.9147	263.055	182.594	9.41117	19.6548	21.2945	169.188	16.7868	3.32313	4.48581e-06	0.00112504	TraesCS1B02G199600	chr1B	357638135	357641886	+	1848	protein_coding	TraesCS1B01G199600 && sp|Q9SGU9|MGL_ARATH Methionine gamma-lyase OS=Arabidopsis thaliana OX=3702 GN=MGL PE=1 SV=1 && PF01053:Cys/Met metabolism PLP-dependent enzyme	-
TraesCS2B02G595300	371.488	304.341	669.22	1604.6	3033.72	1451.3	448.35	2029.88	-2.17799	4.50991e-06	0.00112763	TraesCS2B02G595300	chr2B	779344297	779348015	-	1937	protein_coding	TraesCS2B01G595300 && sp|B9FDB8|ALN_ORYSJ Probable allantoinase OS=Oryza sativa subsp. japonica OX=39947 GN=ALN PE=2 SV=1 && PF01979:Amidohydrolase family	SRS
TraesCS5B02G348900	182.972	44.8255	99.5967	10.5876	9.82741	7.37117	109.131	9.26205	3.56683	4.71599e-06	0.00117556	TraesCS5B02G348900	chr5B	530334555	530334866	+	312	protein_coding	TraesCS5B01G348900 && sp|P62785|H41_WHEAT Histone H4 variant TH011 OS=Triticum aestivum OX=4565 PE=3 SV=2 && -	CO-like
TraesCS1B02G187200	450.037	411.686	425.47	1177.57	2096.19	1140.89	429.064	1471.55	-1.77798	4.75792e-06	0.00118171	TraesCS1B02G187200	chr1B	334547237	334549615	+	1578	protein_coding	TraesCS1B01G187200 && sp|Q84WQ5|CBSX5_ARATH CBS domain-containing protein CBSX5 OS=Arabidopsis thaliana OX=3702 GN=CBSX5 PE=2 SV=2 && -	-
TraesCS1D02G440500	668.124	510.774	1002.08	176.459	149.377	230.963	726.994	185.6	1.96927	4.76958e-06	0.00118171	TraesCS1D02G440500	chr1D	486014059	486015243	+	854	protein_coding	TraesCS1D01G440500 && sp|P16273|PRPX_HORVU Pathogen-related protein OS=Hordeum vulgare OX=4513 PE=2 SV=2 && -	MYB
TraesCS5B02G588100LC	25.8748	200.535	19.2204	1354.03	631.902	977.089	81.8767	987.674	-3.59776	4.85334e-06	0.00119883	TraesCS5B02G588100LC	chr5B	573407671	573408706	-	651	protein_coding	TraesCS5B01G588100LC && sp|A2XQE8|SAG39_ORYSI Senescence-specific cysteine protease SAG39 OS=Oryza sativa subsp. indica OX=39946 GN=OsI_14861 PE=3 SV=1 && PF00112:Papain family cysteine protease	BBR-BPC
TraesCS4A02G342100	827.993	475.386	1053.63	147.049	215.22	215.402	785.669	192.557	2.02802	4.9994e-06	0.00123119	TraesCS4A02G342100	chr4A	622173126	622175400	-	2275	protein_coding	TraesCS4A01G342100 && sp|Q9SVP7|PP307_ARATH Pentatricopeptide repeat-containing protein At4g13650 OS=Arabidopsis thaliana OX=3702 GN=PCMP-H42 PE=2 SV=2 && PF13041:PPR repeat family|PF20431:E motif	M-type_MADS
TraesCS7A02G225600	214.391	227.666	489.247	4.70558	43.2406	39.3129	310.435	29.0864	3.40769	5.06646e-06	0.00124396	TraesCS7A02G225600	chr7A	195189637	195199692	-	1181	protein_coding	TraesCS7A01G225600 && sp|I6YGS0|EPHA_MYCTU Epoxide hydrolase A OS=Mycobacterium tuberculosis (strain ATCC 25618 / H37Rv) OX=83332 GN=ephA PE=1 SV=1 && PF00561:alpha/beta hydrolase fold	FAR1
TraesCS1B02G449600LC	1.8482	1.17962	4.36828	22.3515	35.3787	227.687	2.46536	95.1391	-5.24465	5.08379e-06	0.00124448	TraesCS1B02G449600LC	chr1B	439169436	439169933	+	498	protein_coding	TraesCS1B01G449600LC && sp|Q2XPP5|ATG8A_ORYSI Autophagy-related protein 8A OS=Oryza sativa subsp. indica OX=39946 GN=ATG8A PE=1 SV=1 && PF02991:Autophagy protein Atg8 ubiquitin like	SBP
TraesCS7A02G354700	8.3169	18.8739	12.2312	198.811	143.48	56.5123	13.1406	132.934	-3.34652	5.11075e-06	0.00124568	TraesCS7A02G354700	chr7A	519105155	519110580	+	2684	protein_coding	TraesCS7A01G354700 && sp|Q8RWZ5|SD25_ARATH G-type lectin S-receptor-like serine/threonine-protein kinase SD2-5 OS=Arabidopsis thaliana OX=3702 GN=SD25 PE=1 SV=1 && PF00069:Protein kinase domain|PF01453:D-mannose binding lectin	MYB_related
TraesCS4A02G075600	103.499	21.2331	122.312	0	3.93096	0	82.348	1.31032	5.97521	5.11917e-06	0.00124568	TraesCS4A02G075600	chr4A	75213035	75215412	-	1904	protein_coding	TraesCS4A01G075600 && sp|Q42521|DCE1_ARATH Glutamate decarboxylase 1 OS=Arabidopsis thaliana OX=3702 GN=GAD1 PE=1 SV=2 && PF00282:Pyridoxal-dependent decarboxylase conserved domain	GeBP
TraesCS1B02G170100	20795.9	83304.6	22626.8	6030.2	5508.26	724.012	42242.4	4087.49	3.36946	5.15734e-06	0.00125124	TraesCS1B02G170100	chr1B	301795511	301797063	+	1079	protein_coding	TraesCS1B01G170100 && - && PF00445:Ribonuclease T2 family	-
TraesCS7B02G413900LC	754.989	106.166	583.602	19.9987	80.5848	29.4847	481.586	43.356	3.47269	5.18208e-06	0.00125353	TraesCS7B02G413900LC	chr7B	428161413	428162653	+	712	protein_coding	TraesCS7B01G413900LC && - && -	-
TraesCS7D02G522400	723.57	87.2917	221.035	3037.45	2566.92	2406.28	343.965	2670.22	-2.95581	5.23502e-06	0.0012626	TraesCS7D02G522400	chr7D	619185497	619197687	+	732	protein_coding	TraesCS7D01G522400 && - && -	-
TraesCS4B02G320600	7.3928	7.0777	0	117.64	84.5157	87.635	4.8235	96.5968	-4.34606	5.30741e-06	0.00127629	TraesCS4B02G320600	chr4B	612024567	612027930	+	3057	protein_coding	TraesCS4B01G320600 && sp|C0LGE4|Y1124_ARATH Probable LRR receptor-like serine/threonine-protein kinase At1g12460 OS=Arabidopsis thaliana OX=3702 GN=At1g12460 PE=1 SV=1 && PF00069:Protein kinase domain|PF08263:Leucine rich repeat N-terminal domain	MYB_related
TraesCS2B02G515400	12.9374	46.0051	6.98924	275.277	420.613	104.015	21.9772	266.635	-3.61484	5.47903e-06	0.0013137	TraesCS2B02G515400	chr2B	710280121	710280927	+	807	protein_coding	TraesCS2B01G515400 && sp|Q9M2P8|VQ25_ARATH VQ motif-containing protein 25 OS=Arabidopsis thaliana OX=3702 GN=VQ25 PE=3 SV=1 && PF05678:VQ motif	-
TraesCS6B02G342600	131.222	417.585	227.15	1077.58	1478.04	1065.54	258.652	1207.05	-2.22415	5.66259e-06	0.00135374	TraesCS6B02G342600	chr6B	603144703	603148510	-	2327	protein_coding	TraesCS6B01G342600 && sp|Q6Z5P2|GUN7_ORYSJ Endoglucanase 7 OS=Oryza sativa subsp. japonica OX=39947 GN=GLU10 PE=2 SV=1 && PF00759:Glycosyl hydrolase family 9	WRKY
TraesCS6A02G263500	7.3928	33.0293	33.1989	11.764	1198.94	719.098	24.5403	643.269	-4.71412	5.7207e-06	0.00136365	TraesCS6A02G263500	chr6A	486547388	486550355	+	1845	protein_coding	TraesCS6A01G263500 && sp|Q9LQL2|PTR14_ARATH Protein NRT1/ PTR FAMILY 7.3 OS=Arabidopsis thaliana OX=3702 GN=NPF7.3 PE=1 SV=2 && PF00854:POT family	G2-like
TraesCS2B02G059500	1057.17	1014.47	1166.33	2611.6	2682.88	2744.53	1079.32	2679.67	-1.31181	5.75793e-06	0.00136853	TraesCS2B02G059500	chr2B	28892980	28893678	-	699	protein_coding	TraesCS2B01G059500 && sp|A3BNA1|FLP5_ORYSJ Flowering-promoting factor 1-like protein 5 OS=Oryza sativa subsp. japonica OX=39947 GN=Os07g0671000 PE=3 SV=1 && -	-
TraesCS1A02G170000	321.587	202.894	223.656	731.718	1309.99	775.61	249.379	939.107	-1.91238	5.86986e-06	0.00139109	TraesCS1A02G170000	chr1A	303727691	303730110	-	1660	protein_coding	TraesCS1A01G170000 && sp|Q84WQ5|CBSX5_ARATH CBS domain-containing protein CBSX5 OS=Arabidopsis thaliana OX=3702 GN=CBSX5 PE=2 SV=2 && -	-
TraesCS7A02G094800	25.8748	698.334	76.008	0	0	0	266.739	0	10.5279	5.91919e-06	0.00139873	TraesCS7A02G094800	chr7A	57871935	57874635	+	1274	protein_coding	TraesCS7A01G094800 && sp|Q55CU8|PITC_DICDI Phosphatidylinositol transfer protein 3 OS=Dictyostelium discoideum OX=44689 GN=pitC PE=2 SV=1 && PF00650:CRAL/TRIO domain	ARR-B
TraesCS5B02G221700	1952.62	2625.83	1908.94	329.391	701.677	706.813	2162.46	579.294	1.89942	5.949e-06	0.00140172	TraesCS5B02G221700	chr5B	396160286	396164631	+	1684	protein_coding	TraesCS5B01G221700 && sp|Q5SMM8|PHT1_ORYSJ Putrescine hydroxycinnamoyltransferase 1 OS=Oryza sativa subsp. japonica OX=39947 GN=PHT1 PE=2 SV=1 && PF02458:Transferase family	FAR1
TraesCS7A02G100600	60.9906	172.224	34.0725	1616.37	306.615	653.577	89.0958	858.853	-3.27248	6.06004e-06	0.00142378	TraesCS7A02G100600	chr7A	61804911	61806605	+	1452	protein_coding	TraesCS7A01G100600 && sp|Q9LU14|APG2_ARATH GDSL esterase/lipase APG OS=Arabidopsis thaliana OX=3702 GN=APG PE=2 SV=1 && PF00657:GDSL-like Lipase/Acylhydrolase	ERF
TraesCS2B02G526200	3092.96	1574.79	2672.51	7379.53	8761.14	7372.8	2446.75	7837.82	-1.6794	6.11002e-06	0.00142868	TraesCS2B02G526200	chr2B	720473250	720486136	+	4492	protein_coding	TraesCS2B01G526200 && sp|Q9LJD8|M3KE1_ARATH MAP3K epsilon protein kinase 1 OS=Arabidopsis thaliana OX=3702 GN=M3KE1 PE=1 SV=1 && PF00069:Protein kinase domain	NF-YC
TraesCS3A02G255300	533.206	520.211	471.774	2215.15	1560.59	1169.56	508.397	1648.43	-1.69683	6.11586e-06	0.00142868	TraesCS3A02G255300	chr3A	477330268	477331725	-	1017	protein_coding	TraesCS3A01G255300 && sp|B8A833|SWT2B_ORYSI Bidirectional sugar transporter SWEET2b OS=Oryza sativa subsp. indica OX=39946 GN=SWEET2B PE=3 SV=1 && PF03083:Sugar efflux transporter for intercellular exchange	DBB
TraesCS7A02G160900	136.767	442.357	70.7661	14.1167	11.7929	0	216.63	8.63655	4.66755	6.13987e-06	0.0014302	TraesCS7A02G160900	chr7A	117083819	117088760	-	1550	protein_coding	TraesCS7A01G160900 && sp|Q2QYE1|APY3_ORYSJ Probable apyrase 3 OS=Oryza sativa subsp. japonica OX=39947 GN=APY3 PE=2 SV=2 && PF01150:GDA1/CD39 (nucleoside phosphatase) family	-
TraesCS1D02G001700	0	0	3.49462	25.8807	136.601	63.0644	1.16487	75.182	-5.93162	6.19865e-06	0.00143979	TraesCS1D02G001700	chr1D	447129	462647	+	3369	protein_coding	TraesCS1D01G001700 && sp|Q8VZG8|MIK2_ARATH MDIS1-interacting receptor like kinase 2 OS=Arabidopsis thaliana OX=3702 GN=MIK2 PE=1 SV=3 && PF00069:Protein kinase domain	ERF
TraesCS3D02G379700	310.497	335.011	269.086	870.533	782.262	920.577	304.865	857.79	-1.49314	6.31134e-06	0.00146074	TraesCS3D02G379700	chr3D	496583806	496585948	-	2024	protein_coding	TraesCS3D01G379700 && sp|Q9FT50|FB202_ARATH Putative F-box protein At3g52320 OS=Arabidopsis thaliana OX=3702 GN=At3g52320 PE=4 SV=1 && -	B3
TraesCS7D02G527600	22.1784	12.9758	15.7258	125.874	131.687	90.092	16.96	115.885	-2.76635	6.33855e-06	0.00146074	TraesCS7D02G527600	chr7D	622603420	622604044	-	525	protein_coding	TraesCS7D01G527600 && sp|P80728|MAVI_CUCPE Mavicyanin OS=Cucurbita pepo OX=3663 PE=1 SV=1 && PF02298:Plastocyanin-like domain	MYB
TraesCS4D02G344300	78.5485	49.5439	90.8601	123.522	2264.24	459.469	72.9842	949.075	-3.69969	6.34242e-06	0.00146074	TraesCS4D02G344300	chr4D	499616105	499619793	-	932	protein_coding	TraesCS4D01G344300 && sp|Q75GA5|TIP41_ORYSJ Probable aquaporin TIP4-1 OS=Oryza sativa subsp. japonica OX=39947 GN=TIP4-1 PE=2 SV=1 && PF00230:Major intrinsic protein	BES1
TraesCS7A02G544000	29.5712	2.35923	8.73655	243.514	127.756	162.166	13.5557	177.812	-3.70011	6.51915e-06	0.00149722	TraesCS7A02G544000	chr7A	720861944	720863185	-	1242	protein_coding	TraesCS7A01G544000 && sp|P17801|KPRO_MAIZE Putative receptor protein kinase ZmPK1 OS=Zea mays OX=4577 GN=PK1 PE=2 SV=2 && PF00069:Protein kinase domain	Trihelix
TraesCS2B02G482600	24.0266	1609	132.796	0	0	0	588.607	0	11.6699	6.55646e-06	0.00150158	TraesCS2B02G482600	chr2B	680237495	680238056	+	562	protein_coding	TraesCS2B01G482600 && sp|P26154|CR14_HORVU Cold-regulated protein BLT14 OS=Hordeum vulgare OX=4513 GN=BLT14 PE=2 SV=1 && -	-
TraesCS7D02G190600	211.619	126.219	182.594	532.907	1327.68	587.236	173.477	815.942	-2.23268	6.58964e-06	0.00150496	TraesCS7D02G190600	chr7D	146090651	146092518	+	1868	protein_coding	TraesCS7D01G190600 && sp|K4GHR9|UGT1_BARVU UDP-glycosyltransferase 1 OS=Barbarea vulgaris OX=50459 GN=UGT1 PE=1 SV=1 && PF00201:UDP-glucoronosyl and UDP-glucosyl transferase	ERF
TraesCS2A02G134300	9.241	24.772	110.081	0	0	0	48.0312	0	8.05626	6.70132e-06	0.0015262	TraesCS2A02G134300	chr2A	80617007	80619804	-	1860	protein_coding	TraesCS2A01G134300 && sp|A3BMZ5|BGL26_ORYSJ Beta-glucosidase 26 OS=Oryza sativa subsp. japonica OX=39947 GN=BGLU26 PE=1 SV=1 && PF00232:Glycosyl hydrolase family 1	C2H2
TraesCS6D02G207400	11.0892	103.806	23.5887	0	0	0	46.1614	0	7.99475	6.77326e-06	0.00153466	TraesCS6D02G207400	chr6D	292782153	292783923	+	1675	protein_coding	TraesCS6D01G207400 && sp|F4JY11|CAND7_ARATH Protein CANDIDATE G-PROTEIN COUPLED RECEPTOR 7 OS=Arabidopsis thaliana OX=3702 GN=CAND7 PE=2 SV=1 && PF06814:Lung seven transmembrane receptor	NAC
TraesCSU02G029400	91.4859	662.945	84.7445	2.35279	19.6548	0	279.725	7.33587	5.25461	6.77601e-06	0.00153466	TraesCSU02G029400	chrUn	28297845	28303254	-	2608	protein_coding	TraesCSU01G029400 && sp|P13526|ARLC_MAIZE Anthocyanin regulatory Lc protein OS=Zea mays OX=4577 GN=LC PE=1 SV=1 && PF14215:bHLH-MYC and R2R3-MYB transcription factors N-terminal|PF00010:Helix-loop-helix DNA-binding domain	bHLH
TraesCS3A02G227100	441.72	569.755	343.346	2062.22	1600.88	1102.4	451.607	1588.5	-1.81496	7.10137e-06	0.00160391	TraesCS3A02G227100	chr3A	424545342	424552432	-	2335	protein_coding	TraesCS3A01G227100 && sp|Q9SJG2|Y2296_ARATH Probable receptor-like protein kinase At2g42960 OS=Arabidopsis thaliana OX=3702 GN=At2g42960 PE=3 SV=1 && PF00069:Protein kinase domain	bHLH
TraesCS1B02G046900LC	135.843	14.1554	71.6397	0	0	2.45706	73.8793	0.819018	6.3599	7.42892e-06	0.00167327	TraesCS1B02G046900LC	chr1B	24090563	24106451	-	3366	protein_coding	TraesCS1B01G046900LC && sp|Q8VYZ0|ORTH2_ARATH E3 ubiquitin-protein ligase ORTHRUS 2 OS=Arabidopsis thaliana OX=3702 GN=ORTH2 PE=1 SV=1 && -	bZIP
novel.2688	349.31	1474.52	31.4516	0	5.89645	4.91411	618.428	3.60352	7.40726	7.52494e-06	0.00168942	-	chr3A	610378038	610378952	-	837	-	- && - && -	-
TraesCS1B02G395400	139.539	181.661	132.796	657.605	455.992	448.003	151.332	520.533	-1.78322	7.54195e-06	0.00168942	TraesCS1B02G395400	chr1B	627097264	627099736	+	2163	protein_coding	TraesCS1B01G395400 && - && PF07690:Major Facilitator Superfamily	HSF
TraesCS5B02G261700	0	0	0	35.2919	67.8091	13.9233	0	39.0081	-7.75093	7.59884e-06	0.00169751	TraesCS5B02G261700	chr5B	446267272	446268080	-	809	protein_coding	TraesCS5B01G261700 && - && -	-
TraesCS5B02G127300	729.115	352.706	851.814	1705.77	3503.47	3033.64	644.545	2747.63	-2.09131	7.66117e-06	0.00170677	TraesCS5B02G127300	chr5B	232556354	232563293	+	1276	protein_coding	TraesCS5B01G127300 && sp|Q9LZ23|ACR12_ARATH ACT domain-containing protein ACR12 OS=Arabidopsis thaliana OX=3702 GN=ACR12 PE=2 SV=1 && -	MYB_related
TraesCS3D02G545700LC	34.1917	4.71847	15.7258	224.692	447.147	70.4356	18.212	247.425	-3.75479	7.70139e-06	0.00171107	TraesCS3D02G545700LC	chr3D	559174178	559174612	+	435	protein_coding	TraesCS3D01G545700LC && - && -	-
TraesCS3B02G282400	119.209	681.819	476.142	18.8223	66.8264	54.8742	425.723	46.841	3.17969	7.78762e-06	0.00172554	TraesCS3B02G282400	chr3B	452721466	452722537	+	1072	protein_coding	TraesCS3B01G282400 && sp|P45851|OXO2_HORVU Oxalate oxidase 2 OS=Hordeum vulgare OX=4513 PE=2 SV=1 && PF00190:Cupin	bZIP
TraesCS4D02G283400	12.9374	55.442	46.3037	0	0	0	38.2277	0	7.72435	7.92412e-06	0.00175104	TraesCS4D02G283400	chr4D	455335093	455337404	-	2048	protein_coding	TraesCS4D01G283400 && sp|Q9C788|C70B1_ARATH Cytochrome P450 704B1 OS=Arabidopsis thaliana OX=3702 GN=CYP704B1 PE=1 SV=1 && PF00067:Cytochrome P450	NAC
TraesCS1D02G208400	25.8748	96.7286	10.4839	0	0	0	44.3624	0	7.93732	7.97826e-06	0.00175825	TraesCS1D02G208400	chr1D	294405087	294407320	+	1185	protein_coding	TraesCS1D01G208400 && sp|Q8GT75|NIP1_ARATH NEP1-interacting protein 1 OS=Arabidopsis thaliana OX=3702 GN=NIP1 PE=1 SV=2 && PF13639:Ring finger domain	TCP
TraesCS6D02G333100	982.318	1088.79	761.827	14.1167	189.669	18.8374	944.311	74.2077	3.66913	8.00654e-06	0.00175974	TraesCS6D02G333100	chr6D	435749803	435750719	+	796	protein_coding	TraesCS6D01G333100 && sp|P12948|DHN3_HORVU Dehydrin DHN3 OS=Hordeum vulgare OX=4513 GN=DHN3 PE=2 SV=1 && PF00257:Dehydrin	-
TraesCS6A02G284700	554.46	539.085	534.677	1646.95	2067.69	1188.4	542.741	1634.35	-1.59022	8.06305e-06	0.00176741	TraesCS6A02G284700	chr6A	516251893	516254164	-	1130	protein_coding	TraesCS6A01G284700 && sp|Q9FKT1|LLG1_ARATH GPI-anchored protein LLG1 OS=Arabidopsis thaliana OX=3702 GN=LLG1 PE=1 SV=1 && -	-
TraesCS4B02G248900	222.708	405.788	557.392	28.2335	102.205	30.3037	395.296	53.5807	2.88266	8.17941e-06	0.00178377	TraesCS4B02G248900	chr4B	514585001	514585647	-	647	protein_coding	TraesCS4B01G248900 && - && -	-
TraesCS1D02G206000	419.541	67.2382	107.46	15.2931	10.8101	23.7515	198.08	16.6183	3.57093	8.18133e-06	0.00178377	TraesCS1D02G206000	chr1D	291788794	291792777	+	1041	protein_coding	TraesCS1D01G206000 && - && PF12274:Protein of unknown function (DUF3615)	-
TraesCS1A02G280500	364.095	372.759	758.333	1719.89	1633.32	2182.68	498.396	1845.3	-1.8879	8.29552e-06	0.00179916	TraesCS1A02G280500	chr1A	478256374	478258875	-	2131	protein_coding	TraesCS1A01G280500 && - && -	-
novel.7886	49.9014	7.0777	6.98924	156.461	369.511	262.086	21.3228	262.686	-3.61711	8.29595e-06	0.00179916	-	chr7D	619805427	619808009	+	616	-	- && - && -	-
TraesCS3A02G225100	13.8615	42.4662	213.172	0	2.94822	0	89.8332	0.982741	6.51571	8.6706e-06	0.00187544	TraesCS3A02G225100	chr3A	421719078	421722510	-	2511	protein_coding	TraesCS3A01G225100 && sp|Q9FLV9|SLAH3_ARATH S-type anion channel SLAH3 OS=Arabidopsis thaliana OX=3702 GN=SLAH3 PE=1 SV=1 && PF03595:Voltage-dependent anion channel	GRF
TraesCS2B02G567800	42.5086	63.6993	44.5564	258.807	219.151	180.184	50.2548	219.381	-2.12928	8.78911e-06	0.0018959	TraesCS2B02G567800	chr2B	758798235	758802375	-	2479	protein_coding	TraesCS2B01G567800 && sp|O81906|B120_ARATH G-type lectin S-receptor-like serine/threonine-protein kinase B120 OS=Arabidopsis thaliana OX=3702 GN=B120 PE=2 SV=1 && PF00954:S-locus glycoprotein domain|PF07714:Protein tyrosine and serine/threonine kinase|PF01453:D-mannose binding lectin|PF08276:PAN-like domain	MYB_related
TraesCS5D02G324600	49.9014	27.1312	58.5349	192.929	218.168	251.439	45.1892	220.845	-2.28339	8.81157e-06	0.0018959	TraesCS5D02G324600	chr5D	416257321	416259292	-	1872	protein_coding	TraesCS5D01G324600 && sp|F8WKW1|UGT2_GARJA 7-deoxyloganetin glucosyltransferase OS=Gardenia jasminoides OX=114476 GN=UGT85A24 PE=1 SV=1 && PF00201:UDP-glucoronosyl and UDP-glucosyl transferase	GRAS
TraesCS6D02G038900	3.6964	0	1.74731	11.764	23.5858	330.064	1.81457	121.805	-6.03155	8.94758e-06	0.00192007	TraesCS6D02G038900	chr6D	16178872	16180133	+	1262	protein_coding	TraesCS6D01G038900 && sp|Q40062|IDS3_HORVU 2'-deoxymugineic-acid 2'-dioxygenase OS=Hordeum vulgare OX=4513 GN=IDS3 PE=1 SV=3 && PF03171:2OG-Fe(II) oxygenase superfamily|PF14226:non-haem dioxygenase in morphine synthesis N-terminal	STAT
TraesCS2D02G087500	592.348	752.596	705.04	1742.24	1883.91	1678.17	683.328	1768.11	-1.37178	8.97086e-06	0.00192007	TraesCS2D02G087500	chr2D	37645202	37646542	-	1341	protein_coding	TraesCS2D01G087500 && sp|O80920|PYL4_ARATH Abscisic acid receptor PYL4 OS=Arabidopsis thaliana OX=3702 GN=PYL4 PE=1 SV=1 && PF10604:Polyketide cyclase / dehydrase and lipid transport	MYB_related
TraesCS4B02G263000	1606.09	565.037	758.333	2491.61	6507.71	5863.35	976.485	4954.22	-2.34282	9.03267e-06	0.00192825	TraesCS4B02G263000	chr4B	533487078	533491391	+	1446	protein_coding	TraesCS4B01G263000 && sp|Q12063|UPPS_YEAST Dehydrodolichyl diphosphate synthase complex subunit NUS1 OS=Saccharomyces cerevisiae (strain ATCC 204508 / S288c) OX=559292 GN=NUS1 PE=1 SV=1 && -	-
TraesCS6A02G350100	622.843	56.6216	23.5887	3.52919	15.7239	2.45706	234.351	7.2367	5.01849	9.06255e-06	0.00192959	TraesCS6A02G350100	chr6A	581982926	581983580	+	573	protein_coding	TraesCS6A01G350100 && sp|P46526|CS66_WHEAT Cold shock protein CS66 OS=Triticum aestivum OX=4565 GN=CS66 PE=2 SV=1 && -	-
TraesCS1D02G009300	22.1784	33.0293	26.2097	159.99	396.045	90.911	27.1391	215.648	-2.99283	9.18286e-06	0.00195013	TraesCS1D02G009300	chr1D	4874061	4880325	-	5808	protein_coding	- && sp|Q7XA39|RGA4_SOLBU Putative disease resistance protein RGA4 OS=Solanum bulbocastanum OX=147425 GN=RGA4 PE=2 SV=1 && PF00931:NB-ARC domain|PF18052:Rx N-terminal domain	EIL
TraesCS1B02G394100	101.651	226.487	64.6505	18.8223	3.93096	9.82822	130.929	10.8605	3.60308	9.70963e-06	0.00205665	TraesCS1B02G394100	chr1B	626506996	626507286	-	291	protein_coding	TRIAE_CS42_1BL_TGACv1_031919_AA0122820%2Cnon-specific lipid transfer protein && sp|A2XBN5|NLTPX_ORYSI Non-specific lipid-transfer protein 2 OS=Oryza sativa subsp. indica OX=39946 GN=LTP-2 PE=3 SV=2 && -	bHLH
TraesCS3B02G127700	1752.09	851.684	751.343	259.983	295.805	303.856	1118.37	286.548	1.96436	9.82104e-06	0.00207488	TraesCS3B02G127700	chr3B	106420215	106422651	-	1395	protein_coding	TraesCS3B01G127700 && sp|Q9LIG0|Y3136_ARATH Clavaminate synthase-like protein At3g21360 OS=Arabidopsis thaliana OX=3702 GN=At3g21360 PE=1 SV=1 && PF02668:Taurine catabolism dioxygenase TauD, TfdA family	-
TraesCS2A02G355300	43.4327	36.5681	43.6828	123.522	1007.31	169.537	41.2279	433.456	-3.39345	1.00234e-05	0.00211218	TraesCS2A02G355300	chr2A	598152500	598156203	+	2028	protein_coding	TraesCS2A01G355300 && sp|Q9SK52|PER18_ARATH Peroxidase 18 OS=Arabidopsis thaliana OX=3702 GN=PER18 PE=3 SV=1 && PF00141:Peroxidase	NAC
TraesCS4D02G281900LC	2.7723	2.35923	17.4731	154.108	83.533	108.929	7.53488	115.523	-3.91397	1.00618e-05	0.00211482	TraesCS4D02G281900LC	chr4D	334632198	334633013	-	816	protein_coding	TraesCS4D01G281900LC && sp|O80920|PYL4_ARATH Abscisic acid receptor PYL4 OS=Arabidopsis thaliana OX=3702 GN=PYL4 PE=1 SV=1 && PF10604:Polyketide cyclase / dehydrase and lipid transport	MYB_related
TraesCS7A02G243400	111.816	30.6701	96.9757	215.28	683.988	856.693	79.8206	585.32	-2.8717	1.01892e-05	0.00213094	TraesCS7A02G243400	chr7A	219031887	219034401	-	948	protein_coding	TraesCS7A01G243400 && sp|Q9SJ81|FLA7_ARATH Fasciclin-like arabinogalactan protein 7 OS=Arabidopsis thaliana OX=3702 GN=FLA7 PE=2 SV=1 && PF02469:Fasciclin domain	HSF
TraesCS6D02G171100	38.8122	30.6701	55.9139	99.9936	326.27	512.706	41.7987	312.99	-2.90277	1.01949e-05	0.00213094	TraesCS6D02G171100	chr6D	157590517	157594593	+	3866	protein_coding	TraesCS6D01G171100 && sp|Q1MX30|XA21_ORYSI Receptor kinase-like protein Xa21 OS=Oryza sativa subsp. indica OX=39946 GN=XA21 PE=1 SV=1 && PF00069:Protein kinase domain	WRKY
TraesCS3B02G565900	380.729	207.613	374.798	2657.48	523.801	3085.24	321.047	2088.84	-2.70133	1.02167e-05	0.00213094	TraesCS3B02G565900	chr3B	798335681	798339045	+	3365	protein_coding	TraesCS3B01G565900 && sp|Q5MR23|9DC3_SOLPI Receptor-like protein 9DC3 OS=Solanum pimpinellifolium OX=4084 GN=9DC3 PE=3 SV=1 && -	MYB_related
TraesCS4D02G068300	736.507	488.362	691.935	1823.41	1584.18	2398.9	638.935	1935.5	-1.59859	1.0472e-05	0.00217863	TraesCS4D02G068300	chr4D	43613256	43620416	-	2234	protein_coding	TraesCS4D01G068300 && sp|Q0WUY1|NADKC_ARATH Calmodulin calcium-dependent NAD kinase OS=Arabidopsis thaliana OX=3702 GN=NADKC PE=1 SV=1 && PF06414:Zeta toxin	-
TraesCS2A02G256200	7.3928	29.4904	14.8521	116.463	128.739	166.261	17.2451	137.154	-3.00677	1.05732e-05	0.00219411	TraesCS2A02G256200	chr2A	392855432	392855980	-	549	protein_coding	TraesCS2A01G256200 && sp|O80698|S406_ARATH Protein S40-6 OS=Arabidopsis thaliana OX=3702 GN=S40-6 PE=2 SV=1 && PF04520:Senescence regulator	-
TraesCS4D02G118500	2780.62	2210.6	2921.5	163.519	69.7746	706.813	2637.57	313.369	3.072	1.06337e-05	0.00220106	TraesCS4D02G118500	chr4D	99161360	99162709	-	1350	protein_coding	TraesCS4D01G118500 && sp|Q2QYM3|CIPKE_ORYSJ CBL-interacting protein kinase 14 OS=Oryza sativa subsp. japonica OX=39947 GN=CIPK14 PE=2 SV=1 && PF03822:NAF domain|PF00069:Protein kinase domain	YABBY
TraesCS3A02G489700	426.01	1774.14	10.4839	34.1155	38.3269	13.1043	736.879	28.5156	4.69383	1.07792e-05	0.00222556	TraesCS3A02G489700	chr3A	717296946	717300622	+	1364	protein_coding	TraesCS3A01G489700 && sp|A2WZ60|IRO2_ORYSI Protein IRON-RELATED TRANSCRIPTION FACTOR 2 OS=Oryza sativa subsp. indica OX=39946 GN=IRO2 PE=3 SV=1 && PF00010:Helix-loop-helix DNA-binding domain	bHLH
TraesCS4A02G342300	10119.8	2459.5	13472.6	28.2335	551.318	1113.05	8683.98	564.199	3.94359	1.08943e-05	0.00224028	TraesCS4A02G342300	chr4A	622180065	622181173	-	929	protein_coding	TraesCS4A01G342300 && sp|Q93V78|TMT1_BRAOL Thiocyanate methyltransferase 1 OS=Brassica oleracea OX=3712 GN=TMT1 PE=1 SV=1 && PF05724:Thiopurine S-methyltransferase (TPMT)	-
TraesCS5D02G530800	41289.7	12315.2	42562.7	3939.75	5369.7	9276.2	32055.9	6195.22	2.37132	1.09053e-05	0.00224028	TraesCS5D02G530800	chr5D	546819301	546820725	+	687	protein_coding	TraesCS5D01G530800 && sp|Q6AWU6|HOL3_ARATH Probable thiol methyltransferase 2 OS=Arabidopsis thaliana OX=3702 GN=HOL3 PE=1 SV=1 && PF05724:Thiopurine S-methyltransferase (TPMT)	-
TraesCS5D02G230500	2271.44	3182.61	2845.49	481.146	1022.05	913.206	2766.51	805.467	1.77961	1.09526e-05	0.00224408	TraesCS5D02G230500	chr5D	337525189	337529863	+	1812	protein_coding	TraesCS5D01G230500 && sp|Q5SMM8|PHT1_ORYSJ Putrescine hydroxycinnamoyltransferase 1 OS=Oryza sativa subsp. japonica OX=39947 GN=PHT1 PE=2 SV=1 && PF02458:Transferase family	FAR1
TraesCS2B02G576400	0	0	0	31.7627	55.0335	18.0184	0	34.9382	-7.59214	1.09787e-05	0.00224408	TraesCS2B02G576400	chr2B	765295501	765298056	-	2556	protein_coding	TraesCS2B01G576400 && sp|O64477|Y2913_ARATH G-type lectin S-receptor-like serine/threonine-protein kinase At2g19130 OS=Arabidopsis thaliana OX=3702 GN=At2g19130 PE=2 SV=1 && PF00069:Protein kinase domain|PF08276:PAN-like domain|PF01453:D-mannose binding lectin	C3H
TraesCS6A02G026700	0	0	0	108.228	0.982741	72.0736	0	60.4283	-8.38269	1.11653e-05	0.00227652	TraesCS6A02G026700	chr6A	13434481	13434774	+	294	protein_coding	TraesCS6A01G026700 && sp|Q0JEF5|FLP4_ORYSJ Flowering-promoting factor 1-like protein 4 OS=Oryza sativa subsp. japonica OX=39947 GN=Os04g0282400 PE=3 SV=1 && -	-
TraesCS3A02G246600	536.902	557.959	462.164	3716.23	1182.24	1773.99	519.008	2224.16	-2.09935	1.1198e-05	0.0022775	TraesCS3A02G246600	chr3A	464319666	464320713	+	1048	protein_coding	TraesCS3A01G246600 && sp|Q8LEJ6|FLA11_ARATH Fasciclin-like arabinogalactan protein 11 OS=Arabidopsis thaliana OX=3702 GN=FLA11 PE=2 SV=2 && PF02469:Fasciclin domain	HSF
TraesCS7B02G726300LC	596.044	324.395	488.373	151.755	80.5848	113.844	469.604	115.394	2.02709	1.12934e-05	0.00229122	TraesCS7B02G726300LC	chr7B	697617878	697621998	+	845	protein_coding	TraesCS7B01G726300LC && - && -	-
TraesCS6D02G445800LC	413.073	469.488	711.155	159.99	127.756	62.2454	531.239	116.664	2.1906	1.14242e-05	0.00231201	TraesCS6D02G445800LC	chr6D	438415256	438416619	+	606	protein_coding	TraesCS6D01G445800LC && - && -	-
TraesCS5A02G211200	285.547	356.244	211.425	822.301	822.554	1024.59	284.405	889.816	-1.64704	1.1663e-05	0.00235452	TraesCS5A02G211200	chr5A	426709192	426710126	+	935	protein_coding	TraesCS5A01G211200 && sp|Q29PU2|SAU76_ARATH Auxin-responsive protein SAUR76 OS=Arabidopsis thaliana OX=3702 GN=SAUR76 PE=2 SV=1 && PF02519:Auxin responsive protein	ZF-HD
TraesCS1D02G018700	0	0	0	23.5279	24.5685	54.0552	0	34.0506	-7.55765	1.18115e-05	0.00237862	TraesCS1D02G018700	chr1D	8182627	8186066	-	3340	protein_coding	- && sp|Q38834|R13L4_ARATH Disease resistance RPP13-like protein 4 OS=Arabidopsis thaliana OX=3702 GN=RPP13L4 PE=1 SV=2 && PF00931:NB-ARC domain|PF18052:Rx N-terminal domain	GATA
TraesCS1D02G184500	69.3075	147.452	194.825	14.1167	20.6376	21.2945	137.195	18.6829	2.87111	1.19648e-05	0.00240309	TraesCS1D02G184500	chr1D	254790690	254794250	-	1753	protein_coding	TraesCS1D01G184500 && sp|Q9SGU9|MGL_ARATH Methionine gamma-lyase OS=Arabidopsis thaliana OX=3702 GN=MGL PE=1 SV=1 && PF01053:Cys/Met metabolism PLP-dependent enzyme	-
TraesCS3D02G189900	944.43	1368.36	986.357	2361.03	4149.13	3900.98	1099.71	3470.38	-1.65836	1.19918e-05	0.00240309	TraesCS3D02G189900	chr3D	177777632	177779983	+	1534	protein_coding	TraesCS3D01G189900 && sp|P37834|PER1_ORYSJ Peroxidase 1 OS=Oryza sativa subsp. japonica OX=39947 GN=PRX74 PE=2 SV=2 && PF00141:Peroxidase	NAC
TraesCS2A02G327600	2364.77	1482.78	1613.64	8651.21	4170.75	5908.4	1820.4	6243.46	-1.77795	1.23615e-05	0.00247113	TraesCS2A02G327600	chr2A	559109043	559116433	+	3780	protein_coding	TraesCS2A01G327600 && sp|Q8L866|CUAOZ_ARATH Amine oxidase [copper-containing] zeta, peroxisomal OS=Arabidopsis thaliana OX=3702 GN=CuAOzeta PE=1 SV=1 && PF02728:Copper amine oxidase, N3 domain|PF01179:Copper amine oxidase, enzyme domain	-
TraesCS6B02G337500	68.3834	114.423	96.1021	462.324	486.457	243.248	92.9694	397.343	-2.09657	1.24867e-05	0.00248246	TraesCS6B02G337500	chr6B	594439315	594440314	+	1000	protein_coding	TraesCS6B01G337500 && - && -	-
TraesCS3D02G013600	17.5579	12.9758	11.3575	164.695	67.8091	98.2822	13.9637	110.262	-2.97882	1.24968e-05	0.00248246	TraesCS3D02G013600	chr3D	4949654	4950922	-	1269	protein_coding	TraesCS3D01G013600 && sp|Q8RWZ5|SD25_ARATH G-type lectin S-receptor-like serine/threonine-protein kinase SD2-5 OS=Arabidopsis thaliana OX=3702 GN=SD25 PE=1 SV=1 && PF00069:Protein kinase domain	ERF
TraesCS3D02G028500	66.5352	68.4178	47.1774	162.343	335.115	372.653	60.7101	290.037	-2.25913	1.25093e-05	0.00248246	TraesCS3D02G028500	chr3D	10133239	10136539	+	3301	protein_coding	TraesCS3D01G028500 && sp|Q6JN47|EIX1_SOLLC Receptor-like protein EIX1 OS=Solanum lycopersicum OX=4081 GN=EIX1 PE=2 SV=2 && PF08263:Leucine rich repeat N-terminal domain	ARR-B
TraesCS1A02G338200	611.754	645.251	434.207	1875.17	2179.72	1275.21	563.737	1776.7	-1.65635	1.26648e-05	0.00250723	TraesCS1A02G338200	chr1A	527950264	527955845	+	3707	protein_coding	TraesCS1A01G338200 && sp|Q9LMI0|TPS7_ARATH Probable alpha,alpha-trehalose-phosphate synthase [UDP-forming] 7 OS=Arabidopsis thaliana OX=3702 GN=TPS7 PE=1 SV=1 && PF02358:Trehalose-phosphatase|PF00982:Glycosyltransferase family 20	-
novel.6866	889.908	767.931	779.3	274.1	60.9299	114.663	812.38	149.898	2.441	1.30797e-05	0.0025831	-	chr7A	224169046	224170555	+	1259	-	- && - && -	-
TraesCS5A02G211900	166.338	455.332	105.712	1844.59	903.139	1452.12	242.461	1399.95	-2.53152	1.3112e-05	0.00258326	TraesCS5A02G211900	chr5A	427086855	427087854	-	1000	protein_coding	TraesCS5A01G211900 && - && -	-
TraesCS3B02G356500	925.024	424.662	465.658	139.991	69.7746	166.261	605.115	125.342	2.271	1.33861e-05	0.00263091	TraesCS3B02G356500	chr3B	566830765	566833690	+	1696	protein_coding	TraesCS3B01G356500 && sp|Q0JIL1|NRX2_ORYSJ Probable nucleoredoxin 2 OS=Oryza sativa subsp. japonica OX=39947 GN=Os01g0794400 PE=2 SV=1 && PF13905:Thioredoxin-like	GATA
TraesCS4D02G209400	132.146	146.273	189.583	469.382	631.902	439.813	156.001	513.699	-1.7186	1.42458e-05	0.00279317	TraesCS4D02G209400	chr4D	360911962	360913677	-	1716	protein_coding	TraesCS4D01G209400 && sp|Q9LZL3|PCS1L_ARATH Aspartic proteinase PCS1 OS=Arabidopsis thaliana OX=3702 GN=PCS1 PE=2 SV=1 && PF14541:Xylanase inhibitor C-terminal|PF14543:Xylanase inhibitor N-terminal	G2-like
TraesCS1A02G307200	95.1823	35.3885	64.6505	203.516	406.855	429.166	65.0738	346.512	-2.40981	1.43485e-05	0.00280657	TraesCS1A02G307200	chr1A	498802333	498806153	-	2135	protein_coding	TraesCS1A01G307200 && sp|Q6AVM3|CCAMK_ORYSJ Calcium and calcium/calmodulin-dependent serine/threonine-protein kinase OS=Oryza sativa subsp. japonica OX=39947 GN=CCAMK PE=2 SV=1 && PF13499:EF-hand domain pair|PF00069:Protein kinase domain	EIL
TraesCS2A02G298600	372.412	416.405	361.693	1381.09	1491.8	797.724	383.503	1223.54	-1.67373	1.44186e-05	0.00280905	TraesCS2A02G298600	chr2A	514231854	514233503	+	1650	protein_coding	TraesCS2A01G298600 && sp|Q9FLF4|PUB27_ARATH U-box domain-containing protein 27 OS=Arabidopsis thaliana OX=3702 GN=PUB27 PE=2 SV=1 && PF04564:U-box domain	bHLH
TraesCS2D02G537400	0	0	0	44.703	9.82741	56.5123	0	37.0142	-7.67662	1.44299e-05	0.00280905	TraesCS2D02G537400	chr2D	619332825	619334207	-	1383	protein_coding	TraesCS2D01G537400 && sp|Q5KQF5|CIPKM_ORYSJ CBL-interacting protein kinase 22 OS=Oryza sativa subsp. japonica OX=39947 GN=CIPK22 PE=2 SV=1 && PF00069:Protein kinase domain|PF03822:NAF domain	YABBY
TraesCS6A02G125400	47.1291	44.8255	20.9677	196.458	171.98	203.936	37.6408	190.791	-2.3458	1.47489e-05	0.00286433	TraesCS6A02G125400	chr6A	98913768	98917200	-	3433	protein_coding	TraesCS6A01G125400 && sp|Q9C7S5|PSYR1_ARATH Tyrosine-sulfated glycopeptide receptor 1 OS=Arabidopsis thaliana OX=3702 GN=PSY1R PE=1 SV=1 && PF00069:Protein kinase domain|PF08263:Leucine rich repeat N-terminal domain	GRAS
TraesCS2A02G416100	50.8255	69.5974	132.796	0	1.96548	8.19018	84.4062	3.38522	4.57993	1.50961e-05	0.00292482	TraesCS2A02G416100	chr2A	672528879	672530395	-	687	protein_coding	TraesCS2A01G416100 && - && -	-
TraesCS4B02G363700	59089.7	38431.9	39836.1	18233	16356.7	10945.4	45785.9	15178.4	1.59292	1.51879e-05	0.00293564	TraesCS4B02G363700	chr4B	652288572	652291539	-	1389	protein_coding	TraesCS4B01G363700 && sp|Q2QYE1|APY3_ORYSJ Probable apyrase 3 OS=Oryza sativa subsp. japonica OX=39947 GN=APY3 PE=2 SV=2 && PF01150:GDA1/CD39 (nucleoside phosphatase) family	-
TraesCS1D02G304800	857.565	530.828	728.628	239.985	137.584	72.8926	705.674	150.154	2.23608	1.53156e-05	0.00295335	TraesCS1D02G304800	chr1D	402320212	402326064	-	1884	protein_coding	TraesCS1D01G304800 && sp|Q9SYD6|DTX42_ARATH Protein DETOXIFICATION 42 OS=Arabidopsis thaliana OX=3702 GN=DTX42 PE=2 SV=2 && PF01554:MatE	-
TraesCS1B02G255800LC	89.6377	38.9274	37.5672	324.685	316.443	211.307	55.3774	284.145	-2.35639	1.55194e-05	0.00298561	TraesCS1B02G255800LC	chr1B	211333075	211333497	-	423	protein_coding	TraesCS1B01G255800LC && - && -	-
TraesCS2A02G453300	16.6338	2.35923	34.9462	155.284	1158.65	35.2178	17.9797	449.718	-4.63625	1.59719e-05	0.00306376	TraesCS2A02G453300	chr2A	702851188	702853006	-	1819	protein_coding	TraesCS2A01G453300 && sp|Q9SCZ4|FERON_ARATH Receptor-like protein kinase FERONIA OS=Arabidopsis thaliana OX=3702 GN=FER PE=1 SV=1 && PF12819:Malectin-like domain	NAC
TraesCS4B02G120400	2673.42	1914.52	2816.66	84.7005	144.463	711.727	2468.2	313.63	2.9748	1.60006e-05	0.00306376	TraesCS4B02G120400	chr4B	141427582	141428916	-	1335	protein_coding	TraesCS4B01G120400 && sp|Q2QYM3|CIPKE_ORYSJ CBL-interacting protein kinase 14 OS=Oryza sativa subsp. japonica OX=39947 GN=CIPK14 PE=2 SV=1 && PF03822:NAF domain|PF00069:Protein kinase domain	YABBY
TraesCS4B02G310000LC	182.972	274.851	318.01	54.1142	77.6365	46.684	258.611	59.4783	2.12113	1.63869e-05	0.00312529	TraesCS4B02G310000LC	chr4B	372843207	372844958	-	303	protein_coding	TraesCS4B01G310000LC && - && -	-
TraesCS5D02G303900LC	38.8122	36.5681	20.0941	0	0	0	31.8248	0	7.46028	1.63984e-05	0.00312529	TraesCS5D02G303900LC	chr5D	335934538	335935421	-	884	protein_coding	TraesCS5D01G303900LC && - && -	-
TraesCS5D02G399000	1172.68	515.493	1440.66	98.8172	233.892	279.285	1042.94	203.998	2.35262	1.67937e-05	0.00319318	TraesCS5D02G399000	chr5D	464914498	464919273	+	3039	protein_coding	TraesCS5D01G399000 && sp|A7LXU3|BGH3B_BACO1 Beta-glucosidase BoGH3B OS=Bacteroides ovatus (strain ATCC 8483 / DSM 1896 / JCM 5824 / BCRC 10623 / CCUG 4943 / NCTC 11153) OX=411476 GN=BACOVA_02659 PE=1 SV=1 && PF00933:Glycosyl hydrolase family 3 N terminal domain|PF01915:Glycosyl hydrolase family 3 C-terminal domain	C2H2
TraesCS5D02G447300	308.649	95.549	259.476	3259.79	528.715	1147.44	221.225	1645.32	-2.89355	1.71369e-05	0.00324549	TraesCS5D02G447300	chr5D	497491402	497493373	-	1866	protein_coding	TraesCS5D01G447300 && sp|Q8GXR2|PLT6_ARATH Probable polyol transporter 6 OS=Arabidopsis thaliana OX=3702 GN=PLT6 PE=2 SV=2 && PF00083:Sugar (and other) transporter	ERF
TraesCS3B02G522500	110.892	58.9809	70.7661	439.972	335.115	246.525	80.213	340.537	-2.08293	1.71482e-05	0.00324549	TraesCS3B02G522500	chr3B	765587466	765592522	+	3909	protein_coding	TraesCS3B01G522500 && sp|F7J0N2|RGA5R_ORYSJ Disease resistance protein RGA5 OS=Oryza sativa subsp. japonica OX=39947 GN=RGA5 PE=1 SV=1 && PF00931:NB-ARC domain|PF18052:Rx N-terminal domain	WRKY
TraesCS7D02G008600	336.372	329.113	289.18	763.481	1852.47	952.518	318.222	1189.49	-1.90248	1.72359e-05	0.00325456	TraesCS7D02G008600	chr7D	4071495	4076621	-	2296	protein_coding	TraesCS7D01G008600 && sp|Q9SU40|SKU5_ARATH Monocopper oxidase-like protein SKU5 OS=Arabidopsis thaliana OX=3702 GN=SKU5 PE=1 SV=1 && PF07731:Multicopper oxidase|PF00394:Multicopper oxidase|PF07732:Multicopper oxidase	bHLH
TraesCS7A02G145100	628.388	809.218	1023.05	167.048	306.615	239.972	820.218	237.879	1.78491	1.73001e-05	0.00325915	TraesCS7A02G145100	chr7A	96532789	96537917	+	4299	protein_coding	TraesCS7A01G145100 && sp|Q05609|CTR1_ARATH Serine/threonine-protein kinase CTR1 OS=Arabidopsis thaliana OX=3702 GN=CTR1 PE=1 SV=1 && PF00564:PB1 domain|PF07714:Protein tyrosine and serine/threonine kinase	NF-YC
TraesCS2B02G304500LC	262.444	678.28	339.852	1758.71	3482.83	1155.63	426.859	2132.39	-2.32145	1.76528e-05	0.00331795	TraesCS2B02G304500LC	chr2B	212116165	212116706	-	510	protein_coding	TraesCS2B01G304500LC && - && -	-
novel.6801	12.0133	14.1554	98.723	0	0	0	41.6306	0	7.85041	1.7957e-05	0.00336738	-	chr7A	39491975	39495196	+	980	-	- && - && -	-
TraesCS7D02G469200	237.494	198.176	230.645	69.4073	27.5167	27.0276	222.105	41.3172	2.43577	1.80957e-05	0.00338146	TraesCS7D02G469200	chr7D	582458439	582458942	+	504	protein_coding	TraesCS7D01G469200 && sp|Q9LM15|RA213_ARATH Ethylene-responsive transcription factor RAP2-13 OS=Arabidopsis thaliana OX=3702 GN=RAP2-13 PE=1 SV=1 && PF00847:AP2 domain	ERF
TraesCS4A02G245100	10493.2	4470.75	10662.1	2512.78	2152.2	2669.18	8542	2444.72	1.80495	1.81148e-05	0.00338146	TraesCS4A02G245100	chr4A	555440210	555441305	+	789	protein_coding	TraesCS4A01G245100 && sp|O22611|DRM1_PEA Dormancy-associated protein 1 OS=Pisum sativum OX=3888 GN=DRM1 PE=2 SV=1 && PF05564:Dormancy/auxin associated protein	-
TraesCS6D02G049600	31.4194	44.8255	19.2204	0	0	0	31.8218	0	7.4593	1.81768e-05	0.00338222	TraesCS6D02G049600	chr6D	24029163	24030022	+	860	protein_coding	TraesCS6D01G049600 && sp|Q67ZW1|HIP27_ARATH Heavy metal-associated isoprenylated plant protein 27 OS=Arabidopsis thaliana OX=3702 GN=HIPP27 PE=1 SV=1 && -	MIKC_MADS
TraesCS2B02G090600	89.6377	184.02	209.677	9.41117	29.4822	26.2086	161.112	21.7007	2.88303	1.82016e-05	0.00338222	TraesCS2B02G090600	chr2B	51887380	51893293	-	2295	protein_coding	TraesCS2B01G090600 && - && -	-
TraesCS5D02G349600	27.723	51.9032	29.7043	210.575	301.701	117.939	36.4435	210.072	-2.53234	1.83733e-05	0.00339914	TraesCS5D02G349600	chr5D	434473585	434476815	+	3231	protein_coding	TraesCS5D01G349600 && sp|Q9ZUK7|RLP18_ARATH Receptor-like protein 18 OS=Arabidopsis thaliana OX=3702 GN=RLP18 PE=2 SV=3 && PF08263:Leucine rich repeat N-terminal domain	ARR-B
TraesCS3B02G103100	0	0	0	36.4683	33.4132	22.9325	0	30.938	-7.41643	1.83757e-05	0.00339914	TraesCS3B02G103100	chr3B	69643792	69645390	+	1599	protein_coding	TraesCS3B01G103100 && sp|Q8L5Z1|GDL17_ARATH GDSL esterase/lipase At1g33811 OS=Arabidopsis thaliana OX=3702 GN=At1g33811 PE=2 SV=1 && PF00657:GDSL-like Lipase/Acylhydrolase	ERF
TraesCS6A02G192000LC	456.505	652.328	488.373	1890.47	1603.83	1204.78	532.402	1566.36	-1.55715	1.85266e-05	0.00341932	TraesCS6A02G192000LC	chr6A	115944850	115948007	+	1717	protein_coding	TraesCS6A01G192000LC && sp|Q9ZRB0|TBB3_WHEAT Tubulin beta-3 chain OS=Triticum aestivum OX=4565 GN=TUBB3 PE=2 SV=1 && PF00091:Tubulin/FtsZ family, GTPase domain|PF03953:Tubulin C-terminal domain	NAC
TraesCS3A02G234900LC	79.4726	8.25732	166.868	3.52919	0	0	84.866	1.1764	6.29737	1.85716e-05	0.00341989	TraesCS3A02G234900LC	chr3A	208595622	208595993	-	372	protein_coding	TraesCS3A01G234900LC && - && -	-
TraesCS2D02G587900	1497.04	1555.92	2483.8	338.802	739.021	413.604	1845.59	497.142	1.89222	1.88335e-05	0.00346034	TraesCS2D02G587900	chr2D	645650231	645653557	+	2609	protein_coding	TraesCS2D01G587900 && - && -	-
novel.8276	216.239	106.166	96.9757	28.2335	18.6721	12.2853	139.794	19.7303	2.83587	1.90309e-05	0.00348876	-	chrUn	41808025	41808734	-	580	-	- && - && -	-
TraesCS6B02G063400	188.516	9.43694	170.363	558.788	3319.7	968.08	122.772	1615.52	-3.71617	1.96272e-05	0.00359002	TraesCS6B02G063400	chr6B	42004351	42005799	-	1242	protein_coding	TraesCS6B01G063400 && sp|A5H452|PER70_MAIZE Peroxidase 70 OS=Zea mays OX=4577 GN=PER70 PE=1 SV=1 && PF00141:Peroxidase	NAC
TraesCS6A02G143700	1208.72	1762.35	396.639	247.043	180.824	56.5123	1122.57	161.46	2.7993	1.9954e-05	0.00364166	TraesCS6A02G143700	chr6A	120128257	120130208	-	1653	protein_coding	TraesCS6A01G143700 && sp|A0A0N9HT29|C71BE_SINHE Desmethyl-deoxy-podophyllotoxin synthase OS=Sinopodophyllum hexandrum OX=93608 GN=CYP71BE54 PE=1 SV=1 && PF00067:Cytochrome P450	E2F/DP
TraesCS7B02G233100	88.7136	58.9809	56.7876	357.624	429.458	175.27	68.1607	320.784	-2.23295	2.0142e-05	0.00366048	TraesCS7B02G233100	chr7B	436705580	436707883	+	2304	protein_coding	TraesCS7B01G233100 && sp|F4HQ22|LRL24_ARATH LEAF RUST 10 DISEASE-RESISTANCE LOCUS RECEPTOR-LIKE PROTEIN KINASE-like 2.4 OS=Arabidopsis thaliana OX=3702 GN=LRK10L-2.4 PE=3 SV=1 && PF01657:Salt stress response/antifungal|PF00069:Protein kinase domain	ERF
TraesCS3B02G428700	2029.32	1564.17	1425.81	5053.8	3861.19	4257.26	1673.1	4390.75	-1.39186	2.01467e-05	0.00366048	TraesCS3B02G428700	chr3B	667642781	667644954	-	859	protein_coding	TraesCS3B01G428700 && - && PF07939:Protein of unknown function (DUF1685)	-
TraesCS3A02G480300	11.0892	16.5146	43.6828	92.9353	1486.89	39.3129	23.7622	539.712	-4.50252	2.03544e-05	0.00369002	TraesCS3A02G480300	chr3A	711285221	711286569	-	1242	protein_coding	TraesCS3A01G480300 && sp|Q02126|E13C_HORVU Glucan endo-1,3-beta-glucosidase GIII OS=Hordeum vulgare OX=4513 PE=1 SV=1 && PF00332:Glycosyl hydrolases family 17	FAR1
TraesCS1A02G374400	12.0133	114.423	8.73655	0	0	0	45.0576	0	7.95959	2.08593e-05	0.00377318	TraesCS1A02G374400	chr1A	549670654	549670950	+	297	protein_coding	TRIAE_CS42_1AL_TGACv1_003689_AA0051080%2Cnon-specific lipid transfer protein && - && -	bHLH
TraesCSU02G050500	167.262	146.273	32.3252	8.23477	14.7411	4.91411	115.287	9.29666	3.63672	2.10375e-05	0.00379701	TraesCSU02G050500	chrUn	40528405	40530635	-	651	protein_coding	TraesCSU01G050500 && sp|Q9CAB7|PXG4_ARATH Probable peroxygenase 4 OS=Arabidopsis thaliana OX=3702 GN=PXG4 PE=1 SV=1 && PF05042:Caleosin related protein	-
TraesCS7A02G486900LC	0	4.71847	9.61021	32.9391	318.408	63.8834	4.77623	138.41	-4.85178	2.14674e-05	0.00386606	TraesCS7A02G486900LC	chr7A	491963746	491965459	-	1714	protein_coding	TraesCS7A01G486900LC && - && -	NAC
TraesCS2B02G219300	28.6471	53.0828	22.715	294.099	378.355	87.635	34.815	253.363	-2.86871	2.25772e-05	0.004057	TraesCS2B02G219300	chr2B	209436541	209438293	+	1621	protein_coding	TraesCS2B01G219300 && sp|B8B7S5|BZR1_ORYSI Protein BZR1 homolog 1 OS=Oryza sativa subsp. indica OX=39946 GN=BZR1 PE=3 SV=1 && PF05687:BES1/BZR1 plant transcription factor, N-terminal	BES1
TraesCS3B02G612600	92.41	30.6701	162.5	116.463	1198.94	2039.36	95.1933	1118.25	-3.55245	2.28919e-05	0.00410453	TraesCS3B02G612600	chr3B	830055822	830057131	+	1310	protein_coding	TraesCS3B01G612600 && sp|Q4PSU4|AGL61_ARATH Agamous-like MADS-box protein AGL61 OS=Arabidopsis thaliana OX=3702 GN=AGL61 PE=1 SV=1 && PF00319:SRF-type transcription factor (DNA-binding and dimerisation domain)	M-type_MADS
TraesCS2D02G092500	2214.14	1796.56	1565.59	5444.36	3999.76	5186.02	1858.76	4876.71	-1.39155	2.34868e-05	0.0041963	TraesCS2D02G092500	chr2D	43991669	43995409	-	1935	protein_coding	TraesCS2D01G092500 && sp|Q10MN6|P2C33_ORYSJ Probable protein phosphatase 2C 33 OS=Oryza sativa subsp. japonica OX=39947 GN=Os03g0301700 PE=2 SV=1 && PF00481:Protein phosphatase 2C	B3
TraesCS5B02G319700	4.6205	122.68	15.7258	0	0	0	47.6755	0	8.04137	2.35064e-05	0.0041963	TraesCS5B02G319700	chr5B	504775050	504776542	+	1493	protein_coding	TraesCS5B01G319700 && sp|Q8L5C6|XIP1_WHEAT Xylanase inhibitor protein 1 OS=Triticum aestivum OX=4565 GN=XIPI PE=1 SV=2 && PF00704:Glycosyl hydrolases family 18	C2H2
TraesCS2B02G044400	64.687	35.3885	77.7553	178.812	330.201	341.531	59.2769	283.515	-2.25427	2.36265e-05	0.00420856	TraesCS2B02G044400	chr2B	21776106	21779132	-	2343	protein_coding	TraesCS2B01G044400 && - && PF03081:Exo70 exocyst complex subunit C-terminal	-
TraesCS2B02G763600LC	583.107	721.926	1096.44	248.22	275.167	216.221	800.49	246.536	1.69967	2.40283e-05	0.00427082	TraesCS2B02G763600LC	chr2B	707176853	707180307	+	789	protein_coding	TraesCS2B01G763600LC && - && -	-
TraesCS7D02G514800	0	0	0	14.1167	61.9127	24.5706	0	33.5333	-7.53441	2.40853e-05	0.00427166	TraesCS7D02G514800	chr7D	615558295	615559641	-	1347	protein_coding	TraesCS7D01G514800 && sp|Q9FDW1|MYB44_ARATH Transcription factor MYB44 OS=Arabidopsis thaliana OX=3702 GN=MYB44 PE=1 SV=1 && PF00249:Myb-like DNA-binding domain	MYB
TraesCS7B02G820100LC	206.998	281.929	105.712	21.1751	13.7584	0	198.213	11.6445	4.10761	2.42809e-05	0.00429704	TraesCS7B02G820100LC	chr7B	743412488	743413091	+	604	protein_coding	TraesCS7B01G820100LC && - && -	-
TraesCS7A02G092400	63.7629	23.5923	31.4516	149.402	332.166	214.583	39.6023	232.051	-2.5472	2.48824e-05	0.00439397	TraesCS7A02G092400	chr7A	56204978	56206522	+	1545	protein_coding	TraesCS7A01G092400 && sp|Q7XA40|RGA3_SOLBU Putative disease resistance protein RGA3 OS=Solanum bulbocastanum OX=147425 GN=RGA3 PE=2 SV=2 && PF18052:Rx N-terminal domain|PF00931:NB-ARC domain	EIL
TraesCS6B02G169300	702.316	791.523	746.975	2623.36	2430.32	1457.85	746.938	2170.51	-1.53886	2.54423e-05	0.00448316	TraesCS6B02G169300	chr6B	180921877	180925040	+	1952	protein_coding	TraesCS6B01G169300 && sp|Q9ZRB0|TBB3_WHEAT Tubulin beta-3 chain OS=Triticum aestivum OX=4565 GN=TUBB3 PE=2 SV=1 && PF00091:Tubulin/FtsZ family, GTPase domain|PF03953:Tubulin C-terminal domain	NAC
TraesCS2A02G089600	269.837	200.535	273.454	521.143	1912.41	957.433	247.942	1130.33	-2.18831	2.56098e-05	0.00450297	TraesCS2A02G089600	chr2A	42719093	42721613	-	2446	protein_coding	TraesCS2A01G089600 && - && -	-
novel.5573	633.932	1186.7	1382.12	3756.23	2758.55	4126.21	1067.58	3547	-1.73232	2.56706e-05	0.00450399	-	chr5D	105061402	105067332	-	5931	-	- && - && -	WRKY
novel.7755	7.3928	18.8739	12.2312	76.4657	183.773	73.7117	12.8326	111.317	-3.12735	2.60052e-05	0.00455292	-	chr7D	185922986	185923671	+	498	-	- && - && -	-
TraesCS7A02G363100	302.181	889.432	439.449	154.108	98.2741	100.739	543.687	117.707	2.20848	2.63711e-05	0.00460711	TraesCS7A02G363100	chr7A	537662383	537664344	+	1755	protein_coding	TraesCS7A01G363100 && sp|Q6YW48|CGA1_ORYSJ Protein CYTOKININ-RESPONSIVE GATA TRANSCRIPTION FACTOR 1 OS=Oryza sativa subsp. japonica OX=39947 GN=CGA1 PE=2 SV=1 && PF00320:GATA zinc finger	GATA
TraesCS1B02G603100LC	1.8482	0	0	32.9391	31.4477	81.0828	0.616066	48.4899	-6.24463	2.6874e-05	0.00468496	TraesCS1B02G603100LC	chr1B	580519990	580521757	+	1767	protein_coding	TraesCS1B01G603100LC && sp|Q2R2D5|XA21_ORYSJ Receptor kinase-like protein Xa21 OS=Oryza sativa subsp. japonica OX=39947 GN=XA21 PE=1 SV=1 && -	WRKY
TraesCS3B02G183300	7143.29	8480.27	5843.88	21559.8	15406.4	18776.8	7155.81	18581	-1.37668	2.70037e-05	0.00468595	TraesCS3B02G183300	chr3B	194325643	194327611	-	1091	protein_coding	TraesCS3B01G183300 && sp|A2WMG6|SRS1_ORYSI Salt stress root protein RS1 OS=Oryza sativa subsp. indica OX=39946 GN=OsI_001009 PE=1 SV=1 && PF05558:DREPP plasma membrane polypeptide	-
TraesCS5D02G153500	33.2676	113.243	1.74731	0	0	0	49.4194	0	8.09374	2.70518e-05	0.00468595	TraesCS5D02G153500	chr5D	242013140	242014686	-	1547	protein_coding	TraesCS5D01G153500 && sp|Q9FYE1|MCA9_ARATH Metacaspase-9 OS=Arabidopsis thaliana OX=3702 GN=AMC9 PE=1 SV=1 && PF00656:Caspase domain	Trihelix
TraesCS1D02G280700	2826.82	1537.04	3815.25	511.732	767.521	923.853	2726.37	734.369	1.89211	2.70697e-05	0.00468595	TraesCS1D02G280700	chr1D	379137395	379145818	-	2971	protein_coding	TraesCS1D01G280700 && sp|O04226|P5CS1_ORYSJ Delta-1-pyrroline-5-carboxylate synthase 1 OS=Oryza sativa subsp. japonica OX=39947 GN=P5CS1 PE=2 SV=2 && PF00171:Aldehyde dehydrogenase family|PF00696:Amino acid kinase family	B3
TraesCS7A02G211100	560.929	583.911	473.521	1423.44	1861.31	1185.12	539.453	1489.96	-1.46588	2.71089e-05	0.00468595	TraesCS7A02G211100	chr7A	174195189	174199156	+	2382	protein_coding	TraesCS7A01G211100 && sp|Q9FP13|SERL2_ORYSJ LRR receptor kinase SERL2 OS=Oryza sativa subsp. japonica OX=39947 GN=SERL2 PE=1 SV=1 && PF08263:Leucine rich repeat N-terminal domain|PF07714:Protein tyrosine and serine/threonine kinase	CO-like
TraesCS6B02G596000LC	8.3169	11.7962	4.36828	51.7614	79.602	104.834	8.16045	78.7326	-3.28834	2.78527e-05	0.00479055	TraesCS6B02G596000LC	chr6B	576205831	576206166	-	336	protein_coding	TraesCS6B01G596000LC && - && -	-
TraesCS3B02G158300	158.021	127.399	86.4919	375.27	440.268	447.184	123.971	420.907	-1.76446	2.78593e-05	0.00479055	TraesCS3B02G158300	chr3B	153606441	153609620	+	2296	protein_coding	TraesCS3B01G158300 && sp|Q2MHE4|HT1_ARATH Serine/threonine/tyrosine-protein kinase HT1 OS=Arabidopsis thaliana OX=3702 GN=HT1 PE=1 SV=1 && PF00069:Protein kinase domain	NAC
TraesCS2B02G541300	839.083	733.722	2059.21	375.27	179.842	229.325	1210.67	261.479	2.21226	2.78899e-05	0.00479055	TraesCS2B02G541300	chr2B	737634980	737636277	+	1298	protein_coding	TraesCS2B01G541300 && - && -	-
TraesCS2A02G488200	248.583	57.8013	187.836	1745.77	421.596	1056.53	164.74	1074.63	-2.70374	2.79886e-05	0.00479744	TraesCS2A02G488200	chr2A	722724510	722727626	+	1897	protein_coding	TraesCS2A01G488200 && sp|Q0J995|RLI1_ORYSJ Myb family transcription factor RLI1 OS=Oryza sativa subsp. japonica OX=39947 GN=RLI1 PE=1 SV=1 && PF14379:MYB-CC type transfactor, LHEQLE motif|PF00249:Myb-like DNA-binding domain	G2-like
TraesCS7D02G539500	214.391	71.9567	221.035	547.024	1506.54	677.328	169.128	910.298	-2.42642	2.81084e-05	0.00479873	TraesCS7D02G539500	chr7D	629823548	629826613	+	1306	protein_coding	TraesCS7D01G539500 && sp|Q0DK16|NIP13_ORYSJ Aquaporin NIP1-3 OS=Oryza sativa subsp. japonica OX=39947 GN=NIP1-3 PE=3 SV=2 && PF00230:Major intrinsic protein	BES1
TraesCS2A02G317200	330.828	357.424	330.242	797.596	981.758	835.399	339.498	871.584	-1.36058	2.81797e-05	0.00479873	TraesCS2A02G317200	chr2A	542658154	542663623	-	2304	protein_coding	TraesCS2A01G317200 && sp|Q7XTC7|P2C40_ORYSJ Probable protein phosphatase 2C 40 OS=Oryza sativa subsp. japonica OX=39947 GN=Os04g0449400 PE=2 SV=3 && PF00481:Protein phosphatase 2C	B3
TraesCS3A02G250700	900.997	831.63	1707.12	116.463	379.338	239.972	1146.58	245.258	2.22423	2.82009e-05	0.00479873	TraesCS3A02G250700	chr3A	469739062	469741036	+	1975	protein_coding	TraesCS3A01G250700 && sp|Q5NAI7|PAO1_ORYSJ Polyamine oxidase 1 OS=Oryza sativa subsp. japonica OX=39947 GN=PAO1 PE=1 SV=1 && PF01593:Flavin containing amine oxidoreductase	bHLH
novel.6762	160.793	155.71	63.7768	19.9987	9.82741	21.2945	126.76	17.0402	2.89337	2.82309e-05	0.00479873	-	chr6D	449113369	449114526	-	975	-	- && - && -	-
TraesCS7A02G208000	296.636	331.472	811.626	68.231	136.601	77.8067	479.911	94.2129	2.34875	2.84531e-05	0.00482646	TraesCS7A02G208000	chr7A	170629912	170634171	+	3051	protein_coding	TraesCS7A01G208000 && sp|Q9LGU7|SPL1_ORYSJ Squamosa promoter-binding-like protein 1 OS=Oryza sativa subsp. japonica OX=39947 GN=SPL1 PE=2 SV=1 && PF03110:SBP domain	SBP
TraesCSU02G101700	32.3435	57.8013	29.7043	148.226	436.337	160.528	39.9497	248.363	-2.64147	2.85453e-05	0.00483207	TraesCSU02G101700	chrUn	89704560	89706062	+	1503	protein_coding	TraesCSU01G101700 && sp|Q9SHI3|RLP2_ARATH Receptor-like protein 2 OS=Arabidopsis thaliana OX=3702 GN=RLP2 PE=2 SV=1 && -	-
TraesCS4D02G456200LC	215.315	114.423	177.352	572.905	454.026	819.837	169.03	615.589	-1.86341	2.94192e-05	0.00496972	TraesCS4D02G456200LC	chr4D	500469574	500470227	+	654	protein_coding	TraesCS4D01G456200LC && sp|A9QY40|SBT1_LOTJA Subtilisin-like protease 1 OS=Lotus japonicus OX=34305 GN=SBTM1 PE=2 SV=1 && PF17766:Fibronectin type-III domain	Trihelix
TraesCS4D02G058900LC	729.115	909.485	402.755	169.401	228.979	149.88	680.452	182.753	1.89635	2.95126e-05	0.00497521	TraesCS4D02G058900LC	chr4D	41074279	41075181	-	903	protein_coding	TraesCS4D01G058900LC && - && -	-
TraesCS2B02G167200	12.9374	51.9032	30.5779	0	0	0	31.8062	0	7.45828	2.98117e-05	0.0050153	TraesCS2B02G167200	chr2B	140244680	140245963	+	1284	protein_coding	TraesCS2B01G167200 && sp|Q9LFW0|FB257_ARATH Putative F-box protein At5g15660 OS=Arabidopsis thaliana OX=3702 GN=At5g15660 PE=4 SV=1 && PF00646:F-box domain	-
TraesCS3A02G338400	1218.89	1036.88	970.631	3383.31	3245.01	2143.37	1075.47	2923.9	-1.44277	2.9927e-05	0.00502436	TraesCS3A02G338400	chr3A	585021277	585024457	-	2220	protein_coding	TraesCS3A01G338400 && - && -	-
TraesCS2D02G572300	611.754	383.376	326.747	137.638	66.8264	118.758	440.626	107.741	2.03305	3.00835e-05	0.00504027	TraesCS2D02G572300	chr2D	638309703	638310137	-	435	protein_coding	TraesCS2D01G572300 && sp|Q9TJN6|RR17_MAIZE Small ribosomal subunit protein uS17c OS=Zea mays OX=4577 GN=RPS17 PE=2 SV=1 && PF00366:Ribosomal protein S17	-
TraesCS5B02G554500	60.0665	49.5439	28.8306	238.808	191.634	184.279	46.147	204.907	-2.15201	3.11784e-05	0.00521303	TraesCS5B02G554500	chr5B	704227062	704228392	+	890	protein_coding	TraesCS5B01G554500 && sp|Q9M8T3|Y2910_ARATH Putative gamma-glutamylcyclotransferase At3g02910 OS=Arabidopsis thaliana OX=3702 GN=At3g02910 PE=2 SV=2 && PF06094:Gamma-glutamyl cyclotransferase, AIG2-like	-
TraesCS7A02G178800	18.482	9.43694	5.24193	21.1751	449.113	107.291	11.0536	192.526	-4.12227	3.17576e-05	0.00529286	TraesCS7A02G178800	chr7A	133624798	133625064	+	267	protein_coding	TraesCS7A01G178800 && - && -	-
TraesCS5B02G351900	229.177	9.43694	130.175	7.05837	7.86193	4.09509	122.929	6.33846	4.28629	3.17853e-05	0.00529286	TraesCS5B02G351900	chr5B	531703707	531709297	-	2085	protein_coding	TraesCS5B01G351900 && - && -	-
TraesCS6D02G333600	359.475	356.244	224.529	21.1751	89.4294	56.5123	313.416	55.7056	2.48797	3.28384e-05	0.00545712	TraesCS6D02G333600	chr6D	435962275	435963310	-	927	protein_coding	TraesCS6D01G333600 && sp|P12948|DHN3_HORVU Dehydrin DHN3 OS=Hordeum vulgare OX=4513 GN=DHN3 PE=2 SV=1 && PF00257:Dehydrin	-
TraesCS2D02G128700	552.612	364.502	776.679	161.166	132.67	182.641	564.598	158.826	1.82999	3.32309e-05	0.00551115	TraesCS2D02G128700	chr2D	74974821	74977886	+	1425	protein_coding	TraesCS2D01G128700 && - && PF13370:4Fe-4S single cluster domain of Ferredoxin I	-
TraesCS7D02G022500LC	1.8482	0	0	14.1167	74.6883	66.3405	0.616066	51.7152	-6.33915	3.45547e-05	0.00571907	TraesCS7D02G022500LC	chr7D	8224902	8226125	+	1224	protein_coding	TraesCS7D01G022500LC && sp|Q9LRR5|DRL21_ARATH Putative disease resistance protein At3g14460 OS=Arabidopsis thaliana OX=3702 GN=At3g14460 PE=3 SV=1 && -	NAC
TraesCS3B02G428800	860.337	572.114	569.623	1541.08	3453.35	1939.44	667.358	2311.29	-1.79207	3.47397e-05	0.00573808	TraesCS3B02G428800	chr3B	667680283	667681411	-	983	protein_coding	TraesCS3B01G428800 && - && PF07939:Protein of unknown function (DUF1685)	-
TraesCS3B02G311000	38.8122	228.846	46.3037	2.35279	6.87919	9.82822	104.654	6.3534	4.01869	3.48959e-05	0.00573987	TraesCS3B02G311000	chr3B	499628142	499632862	+	2717	protein_coding	TraesCS3B01G311000 && sp|Q7Y228|LAMP1_ARATH Probable glutamate carboxypeptidase LAMP1 OS=Arabidopsis thaliana OX=3702 GN=LAMP1 PE=2 SV=1 && PF04253:Transferrin receptor-like dimerisation domain|PF02225:PA domain|PF04389:Peptidase family M28	LBD
TraesCS7A02G112700	954.595	570.935	1109.54	2157.51	3547.69	2669.18	878.357	2791.46	-1.66772	3.49126e-05	0.00573987	TraesCS7A02G112700	chr7A	68903387	68906354	-	2968	protein_coding	TraesCS7A01G112700 && sp|Q8LL69|DBNBT_TAXCA 3'-N-debenzoyl-2'-deoxytaxol N-benzoyltransferase OS=Taxus canadensis OX=88032 GN=TAX10 PE=1 SV=1 && PF02458:Transferase family	ERF
TraesCS3A02G185900	273.534	402.25	273.454	703.485	1037.77	1578.25	316.412	1106.5	-1.80741	3.49611e-05	0.00573987	TraesCS3A02G185900	chr3A	218728050	218730361	+	1487	protein_coding	TraesCS3A01G185900 && sp|Q9ZV04|PER24_ARATH Peroxidase 24 OS=Arabidopsis thaliana OX=3702 GN=PER24 PE=2 SV=1 && PF00141:Peroxidase	NAC
TraesCS7B02G122600	19.4061	88.4713	6.98924	0	0	0	38.2889	0	7.72467	3.518e-05	0.00576423	TraesCS7B02G122600	chr7B	144066697	144078556	-	1972	protein_coding	TraesCS7B01G122600 && sp|Q9ATN4|NIP11_MAIZE Aquaporin NIP1-1 OS=Zea mays OX=4577 GN=NIP1-1 PE=2 SV=1 && PF00230:Major intrinsic protein	BES1
TraesCS3D02G078900	7.3928	14.1554	1.74731	18.8223	224.065	168.718	7.76517	137.202	-4.16386	3.56438e-05	0.00582854	TraesCS3D02G078900	chr3D	39324084	39326004	-	1489	protein_coding	TraesCS3D01G078900 && sp|Q8H7M1|NAC58_ORYSJ NAC domain-containing protein 58 OS=Oryza sativa subsp. japonica OX=39947 GN=NAC58 PE=2 SV=1 && PF02365:No apical meristem (NAM) protein	NAC
TraesCS5B02G411900	164.49	208.792	234.14	699.955	502.181	586.417	202.474	596.184	-1.55773	3.58154e-05	0.00584492	TraesCS5B02G411900	chr5B	586864642	586866334	-	1693	protein_coding	TraesCS5B01G411900 && - && PF06219:Protein of unknown function (DUF1005)	M-type_MADS
TraesCS7D02G192400	271.685	364.502	350.336	968.174	829.433	819.018	328.841	872.208	-1.40749	3.61049e-05	0.00587331	TraesCS7D02G192400	chr7D	148147884	148151930	+	1115	protein_coding	TraesCS7D01G192400 && sp|Q67VP4|RAC4_ORYSJ Rac-like GTP-binding protein 4 OS=Oryza sativa subsp. japonica OX=39947 GN=RAC4 PE=2 SV=1 && PF00071:Ras family	bZIP
TraesCS4B02G238700	89.6377	114.423	207.056	430.561	1568.45	431.623	137.039	810.213	-2.5629	3.6133e-05	0.00587331	TraesCS4B02G238700	chr4B	495583754	495589467	-	2121	protein_coding	- && sp|Q8RY67|WAKLO_ARATH Wall-associated receptor kinase-like 14 OS=Arabidopsis thaliana OX=3702 GN=WAKL14 PE=2 SV=2 && PF00069:Protein kinase domain	bHLH
TraesCS3A02G233600	1258.62	4480.19	366.935	21.1751	28.4995	0	2035.25	16.5582	6.94452	3.63544e-05	0.00588645	TraesCS3A02G233600	chr3A	436273396	436274111	-	716	protein_coding	TraesCS3A01G233600 && - && -	-
TraesCS3B02G205100	21159.1	14210.9	31889.3	1626.96	7995.58	2432.48	22419.7	4018.34	2.48008	3.63579e-05	0.00588645	TraesCS3B02G205100	chr3B	239894888	239895615	-	728	protein_coding	TraesCS3B01G205100 && - && PF03242:Late embryogenesis abundant protein	-
novel.4232	275.382	56.6216	211.425	5.88198	21.6203	27.8466	181.143	18.4496	3.28508	3.65216e-05	0.00589937	-	chr4B	188175810	188181900	-	5884	-	- && sp|F4IFD0|MAIL2_ARATH Protein MAIN-LIKE 2 OS=Arabidopsis thaliana OX=3702 GN=At2g04865 PE=1 SV=1 && -	HB-other
TraesCS6D02G445900LC	1057.17	1263.37	1508.8	516.438	486.457	324.331	1276.45	442.409	1.52956	3.6582e-05	0.00589937	TraesCS6D02G445900LC	chr6D	438420202	438421181	+	813	protein_coding	TraesCS6D01G445900LC && - && -	-
TraesCS6D02G328800	174.655	254.797	298.79	694.073	1845.59	661.767	242.747	1067.14	-2.13625	3.69819e-05	0.00595212	TraesCS6D02G328800	chr6D	433408096	433409202	+	1107	protein_coding	TraesCS6D01G328800 && sp|Q8RXG3|M2K5_ARATH Mitogen-activated protein kinase kinase 5 OS=Arabidopsis thaliana OX=3702 GN=MKK5 PE=1 SV=2 && PF00069:Protein kinase domain	MYB
TraesCS5B02G358300LC	61.9147	46.0051	57.6612	0	0	4.09509	55.1937	1.36503	5.22537	3.70689e-05	0.0059544	TraesCS5B02G358300LC	chr5B	393986106	393986627	-	522	protein_coding	TraesCS5B01G358300LC && - && -	-
TraesCS7D02G111800	3080.95	3792.47	3215.05	10458.2	10256.9	6385.07	3362.82	9033.36	-1.4256	3.73651e-05	0.00598856	TraesCS7D02G111800	chr7D	68790196	68792445	+	1107	protein_coding	TraesCS7D01G111800 && sp|Q9FJ45|GDL83_ARATH GDSL esterase/lipase At5g45910 OS=Arabidopsis thaliana OX=3702 GN=At5g45910 PE=2 SV=1 && PF00657:GDSL-like Lipase/Acylhydrolase	B3
TraesCS3B02G160000	74.8521	55.442	54.1666	224.692	194.583	258.81	61.4869	226.028	-1.87758	3.74898e-05	0.00598856	TraesCS3B02G160000	chr3B	154764259	154764813	+	555	protein_coding	TraesCS3B01G160000 && - && PF07911:Protein of unknown function (DUF1677)	-
TraesCS5A02G542900LC	713.405	857.582	557.392	155.284	107.119	280.104	709.46	180.836	1.9699	3.75013e-05	0.00598856	TraesCS5A02G542900LC	chr5A	589315610	589316469	+	666	protein_coding	TraesCS5A01G542900LC && sp|Q9SGA8|U83A1_ARATH UDP-glycosyltransferase 83A1 OS=Arabidopsis thaliana OX=3702 GN=UGT83A1 PE=2 SV=1 && PF00201:UDP-glucoronosyl and UDP-glucosyl transferase	GRAS
TraesCS1B02G195800	1320.54	707.77	817.741	2149.28	5102.39	3120.46	948.683	3457.38	-1.86554	3.75775e-05	0.00598903	TraesCS1B02G195800	chr1B	351439663	351441438	+	1776	protein_coding	TraesCS1B01G195800 && sp|D3U715|AROD1_PETHY Arogenate dehydratase 1 OS=Petunia hybrida OX=4102 GN=ADT1 PE=1 SV=1 && PF00800:Prephenate dehydratase	-
TraesCS7A02G027100LC	4.6205	3.53885	13.9785	82.3477	66.8264	85.9969	7.37928	78.3903	-3.3887	3.84333e-05	0.00611351	TraesCS7A02G027100LC	chr7A	10206474	10213061	-	1392	protein_coding	TraesCS7A01G027100LC && - && PF21230:Nakanori-like protein	HSF
TraesCS4D02G221500	298.484	345.628	324.126	1155.22	1011.24	662.586	322.746	943.016	-1.54667	3.85414e-05	0.0061188	TraesCS4D02G221500	chr4D	378502581	378505713	-	1605	protein_coding	- && - && PF03222:Tryptophan/tyrosine permease family	C3H
TraesCS5B02G408300	1405.56	2221.22	1535.01	451.736	752.78	398.862	1720.6	534.459	1.68666	4.06015e-05	0.00643337	TraesCS5B02G408300	chr5B	584067473	584069217	+	633	protein_coding	TraesCS5B01G408300 && sp|Q9XIM7|CRPM1_ARATH Cold-regulated 413 plasma membrane protein 1 OS=Arabidopsis thaliana OX=3702 GN=COR413PM1 PE=2 SV=1 && PF05562:Cold acclimation protein WCOR413	C2H2
TraesCS2B02G103600	478.684	865.839	375.672	123.522	167.066	167.899	573.398	152.829	1.90576	4.16336e-05	0.00658415	TraesCS2B02G103600	chr2B	64228180	64233729	-	1403	protein_coding	TraesCS2B01G103600 && sp|P52581|IFRH_LUPAL Isoflavone reductase homolog OS=Lupinus albus OX=3870 PE=2 SV=1 && PF05368:NmrA-like family	bHLH
TraesCS4D02G456100LC	3.6964	7.0777	1.74731	38.8211	51.1025	89.273	4.1738	59.7322	-3.87306	4.22267e-05	0.00666505	TraesCS4D02G456100LC	chr4D	500468184	500468699	-	516	protein_coding	TraesCS4D01G456100LC && sp|A9QY38|SBT4_LOTJA Subtilisin-like protease 4 OS=Lotus japonicus OX=34305 GN=SBTM4 PE=2 SV=1 && PF00082:Subtilase family	Trihelix
TraesCS2D02G107900	0.9241	8.25732	32.3252	69.4073	645.661	118.758	13.8356	277.942	-4.32142	4.25074e-05	0.00669642	TraesCS2D02G107900	chr2D	60021772	60023316	-	1332	protein_coding	TraesCS2D01G107900 && sp|Q05855|PER1_WHEAT Peroxidase OS=Triticum aestivum OX=4565 PE=2 SV=1 && PF00141:Peroxidase	NAC
TraesCS1D02G247700	477.76	563.857	331.115	2613.95	1025.98	1444.75	457.577	1694.89	-1.88937	4.30716e-05	0.00677227	TraesCS1D02G247700	chr1D	340645872	340648939	-	1052	protein_coding	TraesCS1D01G247700 && - && -	-
TraesCS1A02G192700	3.6964	3.53885	3.49462	78.8185	76.6538	19.6564	3.57662	58.3762	-4.02592	4.32986e-05	0.00679157	TraesCS1A02G192700	chr1A	347923754	347927115	-	1930	protein_coding	TraesCS1A01G192700 && sp|Q8VXX4|RFC3_ARATH Replication factor C subunit 3 OS=Arabidopsis thaliana OX=3702 GN=RFC3 PE=2 SV=1 && -	bHLH
TraesCS7B02G416300	3.6964	0	0	28.2335	49.137	92.5491	1.23213	56.6399	-5.48292	4.33605e-05	0.00679157	TraesCS7B02G416300	chr7B	684457786	684460855	-	1254	protein_coding	TraesCS7B01G416300 && sp|C0LGT6|EFR_ARATH LRR receptor-like serine/threonine-protein kinase EFR OS=Arabidopsis thaliana OX=3702 GN=EFR PE=1 SV=1 && -	MYB_related
novel.6655	115111	75335.1	87092.1	28291.1	43424.4	24166.8	92512.8	31960.8	1.53336	4.44275e-05	0.00694538	-	chr6D	471012782	471013916	+	834	-	- && - && -	C3H
TraesCS6B02G152500	0	0	0	29.4099	60.9299	8.19018	0	32.8433	-7.50262	4.464e-05	0.00696529	TraesCS6B02G152500	chr6B	156403722	156411241	-	1892	protein_coding	TraesCS6B01G152500 && sp|Q5NBM0|SPZ12_ORYSJ Putative serpin-Z12 OS=Oryza sativa subsp. japonica OX=39947 GN=Os01g0267300 PE=3 SV=1 && PF00079:Serpin (serine protease inhibitor)	B3
TraesCS2A02G266900	1029.45	798.601	919.085	218.81	333.149	381.663	915.711	311.207	1.5558	4.47438e-05	0.00696818	TraesCS2A02G266900	chr2A	424443387	424444103	-	717	protein_coding	TraesCS2A01G266900 && - && -	-
TraesCS4B02G345400	564.625	567.396	739.986	1689.3	2213.13	1326.81	624.002	1743.08	-1.48166	4.50375e-05	0.00700059	TraesCS4B02G345400	chr4B	638985714	638988861	+	3148	protein_coding	TraesCS4B01G345400 && sp|Q9LK35|THE1_ARATH Receptor-like protein kinase THESEUS 1 OS=Arabidopsis thaliana OX=3702 GN=THE1 PE=1 SV=1 && PF07714:Protein tyrosine and serine/threonine kinase|PF12819:Malectin-like domain	GRAS
TraesCS4D02G206300LC	17.5579	14.1554	25.336	179.989	75.671	110.567	19.0164	122.076	-2.67484	4.54248e-05	0.00704739	TraesCS4D02G206300LC	chr4D	220919166	220919480	+	315	protein_coding	TraesCS4D01G206300LC && - && -	-
TraesCS6B02G581400LC	253.203	7.0777	27.0833	0	3.93096	1.63804	95.7881	1.85633	5.66532	4.56012e-05	0.00704967	TraesCS6B02G581400LC	chr6B	560621359	560624549	-	411	protein_coding	TraesCS6B01G581400LC && - && -	-
TraesCS2A02G069100	18.482	28.3108	29.7043	171.754	256.495	70.4356	25.499	166.228	-2.70477	4.56264e-05	0.00704967	TraesCS2A02G069100	chr2A	30305253	30308602	-	3134	protein_coding	TraesCS2A01G069100 && sp|Q9SD62|Y3471_ARATH Putative receptor-like protein kinase At3g47110 OS=Arabidopsis thaliana OX=3702 GN=At3g47110 PE=3 SV=1 && PF08263:Leucine rich repeat N-terminal domain	WRKY
TraesCS1B02G315900	496.242	265.414	233.266	82.3477	84.5157	32.7607	331.64	66.5414	2.32145	4.56981e-05	0.00704967	TraesCS1B02G315900	chr1B	540313752	540319802	-	1877	protein_coding	TraesCS1B01G315900 && sp|Q9SYD6|DTX42_ARATH Protein DETOXIFICATION 42 OS=Arabidopsis thaliana OX=3702 GN=DTX42 PE=2 SV=2 && PF01554:MatE	-
TraesCS6D02G260100	130.298	317.317	162.5	796.42	890.363	594.607	203.372	760.464	-1.90485	4.66947e-05	0.00718984	TraesCS6D02G260100	chr6D	366684416	366685455	+	1040	protein_coding	TraesCS6D01G260100 && - && -	-
TraesCS2D02G351300	152.476	219.409	117.943	487.028	782.262	459.469	163.276	576.253	-1.82141	4.74656e-05	0.0072948	TraesCS2D02G351300	chr2D	449552809	449556758	-	2634	protein_coding	TraesCS2D01G351300 && sp|Q7XUK4|GUN12_ORYSJ Endoglucanase 12 OS=Oryza sativa subsp. japonica OX=39947 GN=GLU3 PE=2 SV=2 && PF00759:Glycosyl hydrolase family 9	WRKY
TraesCS4B02G106300	287.395	259.516	459.543	11.764	58.9645	79.4448	335.484	50.0577	2.73799	4.78343e-05	0.00733767	TraesCS4B02G106300	chr4B	115556136	115560148	-	1962	protein_coding	TraesCS4B01G106300 && sp|P05336|ADH1_HORVU Alcohol dehydrogenase 1 OS=Hordeum vulgare OX=4513 GN=ADH1 PE=2 SV=1 && PF08240:Alcohol dehydrogenase GroES-like domain|PF00107:Zinc-binding dehydrogenase	GRF
TraesCS5D02G159900	806.739	1101.76	717.271	2521.02	1904.55	2659.35	875.258	2361.64	-1.43249	4.8309e-05	0.00739662	TraesCS5D02G159900	chr5D	249788685	249794186	-	4003	protein_coding	TraesCS5D01G159900 && sp|Q2RBP2|D53_ORYSJ Protein DWARF 53 OS=Oryza sativa subsp. japonica OX=39947 GN=D53 PE=1 SV=1 && -	-
TraesCS4D02G410300LC	3.6964	9.43694	5.24193	51.7614	208.341	26.2086	6.12509	95.437	-3.97625	4.92669e-05	0.00752918	TraesCS4D02G410300LC	chr4D	471261214	471265472	+	423	protein_coding	TraesCS4D01G410300LC && - && -	-
TraesCS1A02G018100	5.5446	0	0	36.4683	145.446	43.408	1.8482	75.1073	-5.31273	4.95444e-05	0.00755746	TraesCS1A02G018100	chr1A	9369967	9375647	-	2671	protein_coding	TraesCS1A01G018100 && sp|O64477|Y2913_ARATH G-type lectin S-receptor-like serine/threonine-protein kinase At2g19130 OS=Arabidopsis thaliana OX=3702 GN=At2g19130 PE=2 SV=1 && PF00069:Protein kinase domain|PF08276:PAN-like domain|PF01453:D-mannose binding lectin|PF00954:S-locus glycoprotein domain	MYB_related
TraesCS7B02G392200LC	41.5845	22.4127	82.9972	0	0	2.45706	48.9982	0.819018	5.76803	5.00829e-05	0.00761455	TraesCS7B02G392200LC	chr7B	399533818	399534159	-	342	protein_coding	TraesCS7B01G392200LC && - && -	-
TraesCS1B02G198700	401.983	281.929	489.247	1032.88	1200.91	1060.63	391.053	1098.14	-1.4886	5.01377e-05	0.00761455	TraesCS1B02G198700	chr1B	356870979	356873142	+	2164	protein_coding	TraesCS1B01G198700 && sp|F4IJ77|AATP4_ARATH AAA-ATPase At2g46620 OS=Arabidopsis thaliana OX=3702 GN=At2g46620 PE=2 SV=1 && PF00004:ATPase family associated with various cellular activities (AAA)	NAC
TraesCS3D02G419800	82.2449	106.166	242.876	23.5279	14.7411	26.2086	143.762	21.4925	2.74166	5.0198e-05	0.00761455	TraesCS3D02G419800	chr3D	532172409	532175618	-	2098	protein_coding	TraesCS3D01G419800 && sp|Q9LV85|CPR5_ARATH Protein CPR-5 OS=Arabidopsis thaliana OX=3702 GN=CPR5 PE=1 SV=1 && -	TCP
TraesCS3A02G148700	16338.1	13223.5	13815.1	6431.36	6860.51	5592.26	14458.9	6294.71	1.19978	5.05246e-05	0.00764989	TraesCS3A02G148700	chr3A	131458286	131459094	-	809	protein_coding	TraesCS3A01G148700 && sp|Q9ZQ80|NDRP1_ARATH Nodulin-related protein 1 OS=Arabidopsis thaliana OX=3702 GN=NRP1 PE=1 SV=1 && -	-
novel.3021	27.723	86.1121	38.4408	0	1.96548	3.27607	50.7586	1.74719	4.79062	5.06323e-05	0.00765203	-	chr3B	56790419	56791440	-	934	-	- && - && -	-
TraesCS2B02G434100	22.1784	61.3401	59.4085	315.274	489.405	118.758	47.6423	307.812	-2.69307	5.08838e-05	0.00767585	TraesCS2B02G434100	chr2B	623869027	623870146	-	1120	protein_coding	TraesCS2B01G434100 && sp|Q9SUK8|ERF39_ARATH Ethylene-responsive transcription factor ERF039 OS=Arabidopsis thaliana OX=3702 GN=ERF039 PE=2 SV=1 && PF00847:AP2 domain	ERF
TraesCS6D02G190700	5.5446	35.3885	29.7043	72.9365	302.684	284.199	23.5458	219.94	-3.22934	5.16489e-05	0.00777692	TraesCS6D02G190700	chr6D	263265234	263268600	-	2819	protein_coding	pseudo_transcript && sp|Q9LMN7|WAK5_ARATH Wall-associated receptor kinase 5 OS=Arabidopsis thaliana OX=3702 GN=WAK5 PE=2 SV=1 && PF00069:Protein kinase domain|PF13947:Wall-associated receptor kinase galacturonan-binding	WRKY
TraesCS3A02G290300	5.5446	0	15.7258	56.467	117.929	192.469	7.09013	122.288	-4.08359	5.25447e-05	0.00789725	TraesCS3A02G290300	chr3A	519244293	519255598	-	4448	protein_coding	TraesCS3A01G290300 && sp|Q9LV48|PERK1_ARATH Proline-rich receptor-like protein kinase PERK1 OS=Arabidopsis thaliana OX=3702 GN=PERK1 PE=1 SV=1 && PF07714:Protein tyrosine and serine/threonine kinase	GRAS
TraesCS6D02G089000	9590.31	7057.65	10491.7	30474.5	16982.7	32402.8	9046.56	26620	-1.55704	5.29059e-05	0.00792163	TraesCS6D02G089000	chr6D	54002485	54017841	+	12490	protein_coding	TraesCS6D01G089000 && - && -	-
TraesCS7D02G204600	0	0	0	16.4695	74.6883	9.82822	0	33.662	-7.53902	5.2987e-05	0.00792163	TraesCS7D02G204600	chr7D	162219239	162219972	+	734	protein_coding	TraesCS7D01G204600 && sp|A2Z6V6|TI11E_ORYSI Protein TIFY 11e OS=Oryza sativa subsp. indica OX=39946 GN=TIFY11E PE=3 SV=1 && PF09425:Jas motif|PF06200:tify domain	-
TraesCS5D02G065100	1163.44	1156.03	1466.87	545.848	280.081	439.813	1262.11	421.914	1.58143	5.29975e-05	0.00792163	TraesCS5D02G065100	chr5D	60471740	60478085	-	2779	protein_coding	TraesCS5D01G065100 && sp|Q2QMG2|MCCA_ORYSJ Methylcrotonoyl-CoA carboxylase subunit alpha, mitochondrial OS=Oryza sativa subsp. japonica OX=39947 GN=MCCA PE=2 SV=2 && PF00289:Biotin carboxylase, N-terminal domain|PF00364:Biotin-requiring enzyme|PF02785:Biotin carboxylase C-terminal domain|PF02786:Carbamoyl-phosphate synthase L chain, ATP binding domain|PF19331:Methylcrotonoyl-CoA carboxylase subun…	-
TraesCS2D02G388800	987.863	953.131	2044.35	405.857	398.01	406.233	1328.45	403.367	1.71986	5.31576e-05	0.00793105	TraesCS2D02G388800	chr2D	495094728	495101871	+	3781	protein_coding	TraesCS2D01G388800 && sp|A2XW22|DHE2_ORYSI Glutamate dehydrogenase 2, mitochondrial OS=Oryza sativa subsp. indica OX=39946 GN=GDH2 PE=3 SV=1 && PF02812:Glu/Leu/Phe/Val dehydrogenase, dimerisation domain|PF00208:Glutamate/Leucine/Phenylalanine/Valine dehydrogenase	-
TraesCS7D02G497500	60.0665	44.8255	81.2499	239.985	175.911	481.583	62.0473	299.159	-2.26763	5.45794e-05	0.00812835	TraesCS7D02G497500	chr7D	604324492	604326312	-	1693	protein_coding	TraesCS7D01G497500 && - && -	bHLH
TraesCS1B02G060400	28.6471	17.6943	19.2204	150.579	313.494	54.8742	21.8539	172.982	-2.98179	5.48891e-05	0.00815962	TraesCS1B02G060400	chr1B	43984034	43986209	+	915	protein_coding	TraesCS1B01G060400 && sp|Q0WVV6|CB60D_ARATH Calmodulin-binding protein 60 D OS=Arabidopsis thaliana OX=3702 GN=CBP60D PE=2 SV=1 && PF07887:Calmodulin binding protein-like N-terminal domain	NAC
TraesCS7D02G530000	14.7856	14.1554	11.3575	110.581	62.8954	88.454	13.4328	87.3102	-2.70163	5.49927e-05	0.00816018	TraesCS7D02G530000	chr7D	625143173	625146895	+	1380	protein_coding	TraesCS7D01G530000 && sp|Q9SVU5|GDL67_ARATH GDSL esterase/lipase At4g28780 OS=Arabidopsis thaliana OX=3702 GN=At4g28780 PE=2 SV=1 && PF00657:GDSL-like Lipase/Acylhydrolase	HB-PHD
TraesCS3D02G188100	6105.53	4972.09	2638.44	16015.5	14280.2	12095.3	4572.02	14130.3	-1.62792	5.52484e-05	0.00817619	TraesCS3D02G188100	chr3D	174715231	174723409	-	1954	protein_coding	TraesCS3D01G188100 && sp|Q3EAQ5|PTR36_ARATH Probable peptide/nitrate transporter At3g43790 OS=Arabidopsis thaliana OX=3702 GN=ZIFL2 PE=2 SV=2 && PF07690:Major Facilitator Superfamily	LBD
TraesCS5B02G097800	2289.92	2384.01	5258.53	1039.93	948.345	1009.03	3310.82	999.103	1.72862	5.53006e-05	0.00817619	TraesCS5B02G097800	chr5B	129323589	129329122	+	2823	protein_coding	TraesCS5B01G097800 && - && -	WRKY
TraesCS1D02G541600LC	1544.17	1143.05	1438.04	564.67	263.375	153.156	1375.09	327.067	2.07369	5.60635e-05	0.00827402	TraesCS1D02G541600LC	chr1D	472558122	472560623	-	2371	protein_coding	TraesCS1D01G541600LC && - && PF13966:zinc-binding in reverse transcriptase	E2F/DP
TraesCS4A02G006200LC	7.3928	0	5.24193	52.9378	46.1888	135.138	4.21158	78.0882	-4.18188	5.63751e-05	0.00830502	TraesCS4A02G006200LC	chr4A	5471962	5472306	+	345	protein_coding	TraesCS4A01G006200LC && - && -	-
TraesCS6A02G077800	3573.49	4516.76	2789.58	12065.1	12177.1	7123	3626.61	10455.1	-1.52757	5.81615e-05	0.00854558	TraesCS6A02G077800	chr6A	47897303	47903558	+	4233	protein_coding	TraesCS6A01G077800 && sp|A2Y0X2|CESA1_ORYSI Probable cellulose synthase A catalytic subunit 1 [UDP-forming] OS=Oryza sativa subsp. indica OX=39946 GN=CESA1 PE=3 SV=1 && PF03552:Cellulose synthase|PF14569:Zinc-binding RING-finger	LBD
TraesCS6D02G260500	106.271	74.3159	58.5349	28.2335	1998.89	1162.19	79.7074	1063.11	-3.73754	5.82171e-05	0.00854558	TraesCS6D02G260500	chr6D	368109389	368112589	-	2283	protein_coding	TraesCS6D01G260500 && sp|Q9LQL2|PTR14_ARATH Protein NRT1/ PTR FAMILY 7.3 OS=Arabidopsis thaliana OX=3702 GN=NPF7.3 PE=1 SV=2 && PF00854:POT family	G2-like
TraesCS2B02G125200	0	0	0	19.9987	35.3787	25.3896	0	26.9223	-7.21741	5.91775e-05	0.00865369	TraesCS2B02G125200	chr2B	93688055	93689495	-	1341	protein_coding	TraesCS2B01G125200 && sp|P27337|PER1_HORVU Peroxidase 1 OS=Hordeum vulgare OX=4513 PE=2 SV=1 && PF00141:Peroxidase	NAC
TraesCS5D02G105300	829.842	672.382	748.722	1804.59	1872.12	1613.47	750.315	1763.39	-1.23246	5.933e-05	0.00865369	TraesCS5D02G105300	chr5D	119253742	119254110	-	369	protein_coding	TraesCS5D01G105300 && sp|Q9LUS7|RLF23_ARATH Rapid alkalinization factor 23 OS=Arabidopsis thaliana OX=3702 GN=RALF23 PE=1 SV=1 && PF05498:Rapid ALkalinization Factor (RALF)	HSF
TraesCS5B02G224900	373.336	530.828	2973.05	35.2919	190.652	182.641	1292.4	136.195	3.245	5.93623e-05	0.00865369	TraesCS5B02G224900	chr5B	400521750	400523773	+	1338	protein_coding	TraesCS5B01G224900 && sp|D4N502|DIOX3_PAPSO Codeine O-demethylase OS=Papaver somniferum OX=3469 GN=CODM PE=1 SV=1 && PF03171:2OG-Fe(II) oxygenase superfamily|PF14226:non-haem dioxygenase in morphine synthesis N-terminal	STAT
TraesCS6D02G305100	22.1784	21.2331	15.7258	121.169	91.3949	99.1012	19.7124	103.888	-2.39971	5.93769e-05	0.00865369	TraesCS6D02G305100	chr6D	414077277	414078902	-	1529	protein_coding	TraesCS6D01G305100 && sp|P31238|ACCO1_DORSP 1-aminocyclopropane-1-carboxylate oxidase 1 OS=Doritaenopsis sp. OX=4749 GN=ACO1 PE=2 SV=1 && PF14226:non-haem dioxygenase in morphine synthesis N-terminal|PF03171:2OG-Fe(II) oxygenase superfamily	STAT
TraesCS1D02G404600	62.8388	194.637	51.5457	628.195	858.916	303.037	103.007	596.716	-2.53808	6.02989e-05	0.00877242	TraesCS1D02G404600	chr1D	469586708	469587989	+	1282	protein_coding	TraesCS1D01G404600 && sp|Q8LEJ6|FLA11_ARATH Fasciclin-like arabinogalactan protein 11 OS=Arabidopsis thaliana OX=3702 GN=FLA11 PE=2 SV=2 && PF02469:Fasciclin domain	HSF
TraesCS4B02G310100LC	197.757	449.434	397.513	78.8185	93.3604	28.6656	348.235	66.9482	2.38213	6.05528e-05	0.00879371	TraesCS4B02G310100LC	chr4B	372843599	372846563	-	540	protein_coding	TraesCS4B01G310100LC && - && PF11443:Domain of unknown function (DUF2828)	-
novel.7430	0	0	0	55.2906	6.87919	32.7607	0	31.6435	-7.44858	6.14746e-05	0.00891175	-	chr7B	715479301	715481952	+	440	-	- && - && -	-
TraesCS2D02G537600	0	0	0	22.3515	13.7584	49.9601	0	28.69	-7.31055	6.30092e-05	0.00911805	TraesCS2D02G537600	chr2D	619371078	619372722	-	1645	protein_coding	TraesCS2D01G537600 && sp|Q5KQF5|CIPKM_ORYSJ CBL-interacting protein kinase 22 OS=Oryza sativa subsp. japonica OX=39947 GN=CIPK22 PE=2 SV=1 && PF00069:Protein kinase domain	YABBY
TraesCS5A02G348600LC	27.723	96.7286	1.74731	0	0	0	42.0663	0	7.86108	6.31913e-05	0.00912824	TraesCS5A02G348600LC	chr5A	439768096	439770930	-	564	protein_coding	TraesCS5A01G348600LC && sp|Q10FF9|DUT_ORYSJ Deoxyuridine 5'-triphosphate nucleotidohydrolase OS=Oryza sativa subsp. japonica OX=39947 GN=DUT PE=3 SV=1 && -	-
TraesCS1B02G452100	5620.37	4022.5	3096.23	10406.4	15999	10462.1	4246.37	12289.2	-1.53309	6.35538e-05	0.0091593	TraesCS1B02G452100	chr1B	669150552	669154353	+	2068	protein_coding	TraesCS1B01G452100 && sp|Q75HZ9|SPS2_ORYSJ Solanesyl-diphosphate synthase 2, chloroplastic OS=Oryza sativa subsp. japonica OX=39947 GN=SPS2 PE=1 SV=2 && PF00348:Polyprenyl synthetase	STAT
TraesCS1B02G121600	1433.28	1797.74	983.736	4265.61	3147.72	4417.79	1404.92	3943.71	-1.48937	6.36655e-05	0.0091593	TraesCS1B02G121600	chr1B	144925967	144932226	+	2516	protein_coding	TraesCS1B01G121600 && sp|P23776|EXG1_YEAST Glucan 1,3-beta-glucosidase I/II OS=Saccharomyces cerevisiae (strain ATCC 204508 / S288c) OX=559292 GN=EXG1 PE=1 SV=1 && PF00150:Cellulase (glycosyl hydrolase family 5)	-
TraesCS4A02G234100	1060.87	692.435	251.613	158.813	133.653	45.046	668.305	112.504	2.57295	6.37424e-05	0.0091593	TraesCS4A02G234100	chr4A	543331966	543333681	+	1613	protein_coding	TraesCS4A01G234100 && sp|Q9FFF6|JOX2_ARATH Jasmonate-induced oxygenase 2 OS=Arabidopsis thaliana OX=3702 GN=JOX2 PE=1 SV=1 && PF03171:2OG-Fe(II) oxygenase superfamily|PF14226:non-haem dioxygenase in morphine synthesis N-terminal	Dof
novel.7036	1664.3	2722.56	1827.69	16066	6105.77	4409.6	2071.52	8860.47	-2.09673	6.39334e-05	0.00917063	-	chr7A	72696411	72701512	-	5022	-	- && - && -	GeBP
TraesCSU02G160400	32.3435	9.43694	27.957	131.756	137.584	143.328	23.2458	137.556	-2.55471	6.54923e-05	0.00937779	TraesCSU02G160400	chrUn	229272861	229280970	+	3945	protein_coding	TraesCSU01G160400 && sp|Q7XA40|RGA3_SOLBU Putative disease resistance protein RGA3 OS=Solanum bulbocastanum OX=147425 GN=RGA3 PE=2 SV=2 && PF00931:NB-ARC domain|PF18052:Rx N-terminal domain	HRT-like
TraesCS3A02G467900	33.2676	16.5146	30.5779	0	0	0	26.7867	0	7.21374	6.64104e-05	0.00949262	TraesCS3A02G467900	chr3A	700952202	700954595	+	880	protein_coding	TraesCS3A01G467900 && sp|B8BD96|CSPLQ_ORYSI CASP-like protein 5B3 OS=Oryza sativa subsp. indica OX=39946 GN=OsI_30532 PE=3 SV=1 && PF04535:Casparian strip membrane protein domain	-
TraesCS4B02G247000	49.9014	46.0051	32.3252	247.043	223.082	115.482	42.7439	195.202	-2.19136	6.71574e-05	0.00958264	TraesCS4B02G247000	chr4B	511162306	511169307	-	1329	protein_coding	TraesCS4B01G247000 && sp|Q10Q07|NNJA1_ORYSJ Ninja-family protein MODD OS=Oryza sativa subsp. japonica OX=39947 GN=MODD PE=1 SV=1 && PF07897:Ethylene-responsive binding factor-associated repression	-
TraesCS5A02G391500	344.689	553.241	172.984	2106.92	810.761	1892.75	356.971	1603.48	-2.16833	6.7333e-05	0.00958679	TraesCS5A02G391500	chr5A	586668112	586670038	-	1513	protein_coding	TraesCS5A01G391500 && sp|A2XQE8|SAG39_ORYSI Senescence-specific cysteine protease SAG39 OS=Oryza sativa subsp. indica OX=39946 GN=OsI_14861 PE=3 SV=1 && PF08246:Cathepsin propeptide inhibitor domain (I29)|PF00112:Papain family cysteine protease	BBR-BPC
TraesCS6B02G375800	376.109	246.54	512.836	123.522	34.3959	69.6166	378.495	75.8447	2.32313	6.7421e-05	0.00958679	TraesCS6B02G375800	chr6B	650659437	650659887	+	342	protein_coding	TraesCS6B01G375800 && sp|Q8LPT3|MEBL_ARATH Membrane protein of ER body-like protein OS=Arabidopsis thaliana OX=3702 GN=MEBL PE=2 SV=1 && -	-
TraesCS1A02G275600	1.8482	0	0	58.8198	53.068	18.0184	0.616066	43.3021	-6.07908	7.05503e-05	0.0100143	TraesCS1A02G275600	chr1A	469662814	469663861	-	1048	protein_coding	TraesCS1A01G275600 && - && PF04844:Transcriptional repressor, ovate	-
TraesCS7B02G362800	16.6338	25.9516	7.8629	298.805	51.1025	119.577	16.8161	156.495	-3.22618	7.11121e-05	0.0100766	TraesCS7B02G362800	chr7B	624706297	624722927	-	4767	protein_coding	TraesCS7B01G362800 && sp|Q9SD62|Y3471_ARATH Putative receptor-like protein kinase At3g47110 OS=Arabidopsis thaliana OX=3702 GN=At3g47110 PE=3 SV=1 && PF08263:Leucine rich repeat N-terminal domain|PF00069:Protein kinase domain	WRKY
TraesCS1D02G340400	407.528	491.9	474.395	1172.87	1797.43	967.261	457.941	1312.52	-1.5192	7.23808e-05	0.0102386	TraesCS1D02G340400	chr1D	430410196	430415861	+	3717	protein_coding	TraesCS1D01G340400 && sp|Q9LMI0|TPS7_ARATH Probable alpha,alpha-trehalose-phosphate synthase [UDP-forming] 7 OS=Arabidopsis thaliana OX=3702 GN=TPS7 PE=1 SV=1 && PF00982:Glycosyltransferase family 20|PF02358:Trehalose-phosphatase	-
TraesCS7B02G145100	182.972	484.823	199.193	2873.93	1054.48	726.469	288.996	1551.63	-2.42553	7.27695e-05	0.0102691	TraesCS7B02G145100	chr7B	187910253	187913656	-	1587	protein_coding	TraesCS7B01G145100 && sp|Q7EXZ4|BGL28_ORYSJ Beta-glucosidase 28 OS=Oryza sativa subsp. japonica OX=39947 GN=BGLU28 PE=2 SV=1 && PF00232:Glycosyl hydrolase family 1	EIL
TraesCS5B02G263100	456.505	411.686	476.142	1061.11	5200.66	1087.66	448.111	2449.81	-2.45066	7.28473e-05	0.0102691	TraesCS5B02G263100	chr5B	447578173	447582226	+	1636	protein_coding	TraesCS5B01G263100 && sp|O64811|SCP9_ARATH Serine carboxypeptidase-like 9 OS=Arabidopsis thaliana OX=3702 GN=SCPL9 PE=2 SV=1 && PF00450:Serine carboxypeptidase	C3H
TraesCS4A02G116400	41.5845	18.8739	108.333	0	0	3.27607	56.2639	1.09202	5.57529	7.31924e-05	0.0103	TraesCS4A02G116400	chr4A	141124529	141125518	+	906	protein_coding	TraesCS4A01G116400 && sp|Q05736|PR1_ASPOF Pathogenesis-related protein 1 OS=Asparagus officinalis OX=4686 GN=PR1 PE=2 SV=1 && PF00407:Pathogenesis-related protein Bet v 1 family	-
TraesCS6A02G444400LC	84.0931	125.039	204.435	32.9391	21.6203	17.1994	137.856	23.9196	2.5352	7.34519e-05	0.0103187	TraesCS6A02G444400LC	chr6A	490992612	490992971	-	360	protein_coding	TraesCS6A01G444400LC && - && -	-
TraesCS3B02G272700	234.721	136.836	113.575	1062.29	521.835	428.347	161.711	670.822	-2.0515	7.4833e-05	0.0104947	TraesCS3B02G272700	chr3B	439333087	439333824	-	738	protein_coding	TraesCS3B01G272700 && sp|Q8LEJ6|FLA11_ARATH Fasciclin-like arabinogalactan protein 11 OS=Arabidopsis thaliana OX=3702 GN=FLA11 PE=2 SV=2 && PF02469:Fasciclin domain	HSF
TraesCS7D02G338800	1622.72	1626.69	1260.68	3232.74	5323.51	3461.99	1503.37	4006.08	-1.41412	7.51741e-05	0.0105245	TraesCS7D02G338800	chr7D	432938836	432943029	+	3474	protein_coding	TraesCS7D01G338800 && sp|Q9LX66|HERK_ARATH Receptor-like protein kinase HERK 1 OS=Arabidopsis thaliana OX=3702 GN=HERK1 PE=1 SV=1 && PF07714:Protein tyrosine and serine/threonine kinase|PF12819:Malectin-like domain	GRAS
TraesCS3A02G439500LC	1034.99	711.309	1668.68	2903.34	6646.28	3300.64	1138.33	4283.42	-1.91157	7.54338e-05	0.0105428	TraesCS3A02G439500LC	chr3A	546676391	546676913	+	387	protein_coding	TraesCS3A01G439500LC && - && -	-
TraesCS4A02G304400	24.0266	237.103	15.7258	0	3.93096	4.09509	92.2852	2.67535	5.07085	7.62212e-05	0.0106347	TraesCS4A02G304400	chr4A	599842114	599846575	+	1947	protein_coding	TraesCS4A01G304400 && sp|Q0WRB0|FACR5_ARATH Probable fatty acyl-CoA reductase 5 OS=Arabidopsis thaliana OX=3702 GN=FAR5 PE=1 SV=1 && PF07993:Male sterility protein|PF03015:Male sterility protein	-
TraesCS7A02G812900LC	194.061	199.355	58.5349	10.5876	0	18.0184	150.65	9.53532	3.97298	7.81803e-05	0.0108894	TraesCS7A02G812900LC	chr7A	736522170	736522763	-	594	protein_coding	TraesCS7A01G812900LC && - && -	-
TraesCS7B02G314600	9.241	14.1554	73.387	0	0	0	32.2611	0	7.48257	7.84706e-05	0.0109113	TraesCS7B02G314600	chr7B	562158511	562165718	+	2648	protein_coding	TraesCS7B01G314600 && sp|O50017|PARP2_MAIZE Poly [ADP-ribose] polymerase 2 OS=Zea mays OX=4577 GN=PARP2 PE=2 SV=1 && PF00644:Poly(ADP-ribose) polymerase catalytic domain|PF02877:Poly(ADP-ribose) polymerase, regulatory domain|PF05406:WGR domain	LBD
TraesCS1A02G119600	2519.1	1253.93	2498.65	5149.08	6082.18	7449.79	2090.56	6227.02	-1.57447	7.92236e-05	0.0109797	TraesCS1A02G119600	chr1A	131520069	131521683	-	1448	protein_coding	TraesCS1A01G119600 && sp|Q9T0K5|LRX3_ARATH Leucine-rich repeat extensin-like protein 3 OS=Arabidopsis thaliana OX=3702 GN=LRX3 PE=1 SV=1 && PF13855:Leucine rich repeat	C3H
TraesCS7B02G195200	31.4194	33.0293	14.8521	0	0	0	26.4336	0	7.19212	7.9231e-05	0.0109797	TraesCS7B02G195200	chr7B	335621146	335623045	+	860	protein_coding	TraesCS7B01G195200 && sp|Q656A5|MFT1_ORYSJ Protein MOTHER of FT and TFL1 homolog 1 OS=Oryza sativa subsp. japonica OX=39947 GN=MFT1 PE=3 SV=1 && PF01161:Phosphatidylethanolamine-binding protein	NAC
TraesCS6D02G025400LC	3.6964	18.8739	18.3468	235.279	93.3604	66.3405	13.639	131.66	-3.27443	7.98153e-05	0.0110419	TraesCS6D02G025400LC	chr6D	9930816	9932668	-	1251	protein_coding	TraesCS6D01G025400LC && - && -	-
TraesCS7D02G146000LC	10.1651	0	3.49462	163.519	36.3614	69.6166	4.55324	89.8323	-4.27523	8.02963e-05	0.0110897	TraesCS7D02G146000LC	chr7D	72698436	72699596	+	1161	protein_coding	TraesCS7D01G146000LC && - && -	-
TraesCS3A02G156800	7128.51	8137	6519.21	25240.7	14074.8	17807.1	7261.57	19040.9	-1.39075	8.06878e-05	0.011125	TraesCS3A02G156800	chr3A	153076188	153078260	-	1177	protein_coding	TraesCS3A01G156800 && sp|A2WMG6|SRS1_ORYSI Salt stress root protein RS1 OS=Oryza sativa subsp. indica OX=39946 GN=OsI_001009 PE=1 SV=1 && PF05558:DREPP plasma membrane polypeptide	-
TraesCS3D02G338400	424.162	3507	112.702	161.166	113.015	48.3221	1347.96	107.501	3.64942	8.28637e-05	0.0113953	TraesCS3D02G338400	chr3D	451709723	451711485	+	1392	protein_coding	TraesCS3D01G338400 && sp|Q40636|EXPA2_ORYSJ Expansin-A2 OS=Oryza sativa subsp. japonica OX=39947 GN=EXPA2 PE=2 SV=2 && PF03330:Lytic transglycolase|PF01357:Expansin C-terminal domain	bZIP
TraesCS6D02G211900	46.205	287.827	29.7043	607.02	1460.35	882.083	121.245	983.152	-3.02316	8.29269e-05	0.0113953	TraesCS6D02G211900	chr6D	299168237	299169670	+	1316	protein_coding	TraesCS6D01G211900 && sp|Q9SPK4|PPCK1_ARATH Phosphoenolpyruvate carboxylase kinase 1 OS=Arabidopsis thaliana OX=3702 GN=PPCK1 PE=1 SV=1 && PF00069:Protein kinase domain	NAC
TraesCS1D02G431200	10.1651	1.17962	0	24.7043	305.632	45.865	3.78157	125.401	-5.04014	8.35112e-05	0.0114563	TraesCS1D02G431200	chr1D	481499534	481502060	-	2180	protein_coding	TraesCS1D01G431200 && sp|Q9M069|E137_ARATH Glucan endo-1,3-beta-glucosidase 7 OS=Arabidopsis thaliana OX=3702 GN=At4g34480 PE=1 SV=2 && PF07983:X8 domain|PF00332:Glycosyl hydrolases family 17	ERF
TraesCS1B02G367300	1339.94	851.684	1009.07	2304.56	2879.43	3015.63	1066.9	2733.21	-1.35701	8.41205e-05	0.0115146	TraesCS1B02G367300	chr1B	597830740	597833394	-	1179	protein_coding	TraesCS1B01G367300 && - && -	-
TraesCS6D02G167300LC	56.3701	41.2866	62.0295	156.461	381.303	185.098	53.2287	240.954	-2.17618	8.42175e-05	0.0115146	TraesCS6D02G167300LC	chr6D	103447380	103449242	+	1665	protein_coding	TraesCS6D01G167300LC && - && -	-
TraesCS6B02G361400	18.482	9.43694	58.5349	70.5837	753.762	182.641	28.8179	335.662	-3.53599	8.46144e-05	0.0115385	TraesCS6B02G361400	chr6B	632954631	632955979	+	1349	protein_coding	TraesCS6B01G361400 && sp|Q9CAP4|ERF13_ARATH Ethylene-responsive transcription factor ERF013 OS=Arabidopsis thaliana OX=3702 GN=ERF013 PE=2 SV=1 && PF00847:AP2 domain	ERF
novel.841	756.838	439.997	883.265	129.404	1.96548	48.3221	693.367	59.897	3.53667	8.46746e-05	0.0115385	-	chr1D	7196827	7199495	+	1784	-	- && - && -	-
TraesCS4B02G207900	937.961	1380.15	368.682	4553.83	1927.15	6662.71	895.599	4381.23	-2.29082	8.56062e-05	0.011646	TraesCS4B02G207900	chr4B	444840351	444842590	-	1442	protein_coding	TraesCS4B01G207900 && - && -	LBD
TraesCS4D02G239700	3209.4	2919.55	1259.81	604.667	836.312	775.61	2462.92	738.863	1.73669	8.68649e-05	0.0117919	TraesCS4D02G239700	chr4D	402206237	402211503	+	4463	protein_coding	TraesCS4D01G239700 && sp|Q94AH8|TPS6_ARATH Alpha,alpha-trehalose-phosphate synthase [UDP-forming] 6 OS=Arabidopsis thaliana OX=3702 GN=TPS6 PE=1 SV=2 && PF02358:Trehalose-phosphatase|PF00982:Glycosyltransferase family 20	-
TraesCS7A02G450700	180.199	44.8255	138.911	219.986	864.812	1331.72	121.312	805.507	-2.72972	8.69667e-05	0.0117919	TraesCS7A02G450700	chr7A	644132527	644134529	+	1356	protein_coding	TraesCS7A01G450700 && sp|P51102|DFRA_ARATH Dihydroflavonol 4-reductase OS=Arabidopsis thaliana OX=3702 GN=DFRA PE=1 SV=2 && PF01370:NAD dependent epimerase/dehydratase family	GeBP
TraesCS2B02G367500	36.0399	227.666	108.333	587.021	1697.19	378.387	124.013	887.534	-2.8415	8.79322e-05	0.011903	TraesCS2B02G367500	chr2B	524002391	524003365	-	975	protein_coding	TraesCS2B01G367500 && sp|Q0DZP5|CML17_ORYSJ Probable calcium-binding protein CML17 OS=Oryza sativa subsp. japonica OX=39947 GN=CML17 PE=2 SV=1 && PF13499:EF-hand domain pair	FAR1
TraesCS6B02G201700	42.5086	30.6701	69.8924	169.401	484.491	158.89	47.6903	270.927	-2.50237	8.81764e-05	0.0119164	TraesCS6B02G201700	chr6B	245984540	245985891	-	1352	protein_coding	TraesCS6B01G201700 && sp|O23160|MYB73_ARATH Transcription factor MYB73 OS=Arabidopsis thaliana OX=3702 GN=MYB73 PE=1 SV=1 && PF00249:Myb-like DNA-binding domain	MYB
TraesCS4D02G228700	92.41	110.884	158.132	25.8807	17.6893	27.8466	120.475	23.8056	2.33907	8.86349e-05	0.0119422	TraesCS4D02G228700	chr4D	388125096	388134272	-	2324	protein_coding	TraesCS4D01G228700 && sp|Q9MBA3|RAD17_ARATH Cell cycle checkpoint protein RAD17 OS=Arabidopsis thaliana OX=3702 GN=RAD17 PE=1 SV=1 && PF03215:Rad17 P-loop domain	-
TraesCS3D02G256100	1144.96	841.067	615.053	4873.81	2115.84	2211.35	867.027	3067	-1.82254	8.86598e-05	0.0119422	TraesCS3D02G256100	chr3D	357798110	357799575	-	1015	protein_coding	TraesCS3D01G256100 && sp|B8A833|SWT2B_ORYSI Bidirectional sugar transporter SWEET2b OS=Oryza sativa subsp. indica OX=39946 GN=SWEET2B PE=3 SV=1 && PF03083:Sugar efflux transporter for intercellular exchange	DBB
novel.6426	86.8654	155.71	127.554	677.604	442.233	287.475	123.376	469.104	-1.92738	8.93833e-05	0.0120198	-	chr6B	522512333	522516845	-	3623	-	- && - && -	-
TraesCS6B02G347200	123.829	166.326	55.0403	554.082	2083.41	178.546	115.065	938.68	-3.02946	8.9938e-05	0.0120746	TraesCS6B02G347200	chr6B	611499966	611501337	+	1372	protein_coding	TraesCS6B01G347200 && sp|O82161|PHI1_TOBAC Protein PHOSPHATE-INDUCED 1 OS=Nicotiana tabacum OX=4097 GN=PHI-1 PE=2 SV=1 && PF04674:Phosphate-induced protein 1 conserved region	MYB
TraesCS6A02G093300	12145.4	6154.06	12122	30865.1	22320	43606.2	10140.5	32263.8	-1.66976	9.01469e-05	0.0120828	TraesCS6A02G093300	chr6A	61023823	61039871	-	12635	protein_coding	TraesCS6A01G093300 && - && -	-
TraesCS2B02G541400	592.348	464.769	996.84	94.1117	177.876	242.429	684.653	171.472	1.99551	9.20028e-05	0.0122978	TraesCS2B02G541400	chr2B	737688736	737689597	+	862	protein_coding	TraesCS2B01G541400 && - && -	-
TraesCS5B02G007000	106.271	173.404	89.9865	18.8223	0	4.09509	123.221	7.63914	4.03861	9.2052e-05	0.0122978	TraesCS5B02G007000	chr5B	8185879	8188188	-	1657	protein_coding	TraesCS5B01G007000 && sp|P93703|C71C3_MAIZE Cytochrome P450 71C3 OS=Zea mays OX=4577 GN=CYP71C3 PE=2 SV=1 && PF00067:Cytochrome P450	HSF
TraesCS7A02G126700LC	6.4687	3.53885	0	22.3515	165.1	54.8742	3.33585	80.7754	-4.60703	9.23906e-05	0.0123229	TraesCS7A02G126700LC	chr7A	56206553	56207125	+	573	protein_coding	TraesCS7A01G126700LC && - && -	NAC
TraesCS2A02G545800	0	0	0	22.3515	87.4639	2.45706	0	37.4242	-7.69149	9.30311e-05	0.0123881	TraesCS2A02G545800	chr2A	754566596	754569311	-	2716	protein_coding	TraesCS2A01G545800 && sp|O64477|Y2913_ARATH G-type lectin S-receptor-like serine/threonine-protein kinase At2g19130 OS=Arabidopsis thaliana OX=3702 GN=At2g19130 PE=2 SV=1 && PF08276:PAN-like domain|PF00954:S-locus glycoprotein domain|PF00069:Protein kinase domain|PF01453:D-mannose binding lectin	C3H
TraesCS4D02G059000	3181.68	773.829	1195.16	49.4086	327.253	354.635	1716.89	243.765	2.81512	9.3452e-05	0.0124211	TraesCS4D02G059000	chr4D	35119060	35121669	+	2305	protein_coding	TraesCS4D01G059000 && sp|A2XLM6|EGY3_ORYSI Probable zinc metalloprotease EGY3, chloroplastic OS=Oryza sativa subsp. indica OX=39946 GN=EGY3 PE=3 SV=1 && -	MYB_related
TraesCS1A02G182300	754.989	660.586	712.903	2213.98	1567.47	1505.36	709.493	1762.27	-1.31218	9.35827e-05	0.0124211	TraesCS1A02G182300	chr1A	329246841	329249014	-	2174	protein_coding	TraesCS1A01G182300 && sp|F4IJ77|AATP4_ARATH AAA-ATPase At2g46620 OS=Arabidopsis thaliana OX=3702 GN=At2g46620 PE=2 SV=1 && PF00004:ATPase family associated with various cellular activities (AAA)	NAC
TraesCS2A02G389400	217.163	647.61	76.008	32.9391	42.2579	50.7791	313.594	41.992	2.89734	9.42384e-05	0.0124879	TraesCS2A02G389400	chr2A	637984322	637985792	+	1366	protein_coding	TraesCS2A01G389400 && sp|Q01IK0|HOX22_ORYSI Homeobox-leucine zipper protein HOX22 OS=Oryza sativa subsp. indica OX=39946 GN=HOX22 PE=2 SV=2 && PF00046:Homeodomain|PF02183:Homeobox associated leucine zipper	HD-ZIP
TraesCS3B02G262700	721.722	2753.23	85.6182	9.41117	19.6548	0	1186.86	9.68866	6.93993	9.51453e-05	0.0125877	TraesCS3B02G262700	chr3B	421531788	421531955	-	168	protein_coding	TraesCS3B01G262700 && - && -	-
TraesCS2A02G247100	38.8122	20.0535	102.218	3.52919	0	0	53.6944	1.1764	5.64112	9.53727e-05	0.0125974	TraesCS2A02G247100	chr2A	364480914	364482047	+	906	protein_coding	TraesCS2A01G247100 && sp|Q9FG13|CXE15_ARATH Carboxylesterase 15 OS=Arabidopsis thaliana OX=3702 GN=CXE15 PE=1 SV=1 && PF07859:alpha/beta hydrolase fold	MYB_related
TraesCS6A02G017500	2897.05	911.844	2461.09	7780.68	5615.38	10147.6	2089.99	7847.9	-1.90862	9.68689e-05	0.0127743	TraesCS6A02G017500	chr6A	8694483	8700180	-	3246	protein_coding	TraesCS6A01G017500 && sp|P27967|NIA1_HORVU Nitrate reductase [NADH] OS=Hordeum vulgare OX=4513 PE=3 SV=1 && PF00174:Oxidoreductase molybdopterin binding domain|PF00173:Cytochrome b5-like Heme/Steroid binding domain|PF00175:Oxidoreductase NAD-binding domain|PF03404:Mo-co oxidoreductase dimerisation domain|PF00970:Oxidoreductase FAD-binding domain	C3H
TraesCS6A02G350600	650.566	33.0293	79.5026	0	23.5858	2.45706	254.366	8.68095	4.86992	9.83866e-05	0.0129432	TraesCS6A02G350600	chr6A	582511276	582512221	+	832	protein_coding	TraesCS6A01G350600 && sp|P12948|DHN3_HORVU Dehydrin DHN3 OS=Hordeum vulgare OX=4513 GN=DHN3 PE=2 SV=1 && PF00257:Dehydrin	-
TraesCS2D02G548300	0	0	1.74731	42.3502	21.6203	54.0552	0.582437	39.3419	-5.974	9.84662e-05	0.0129432	TraesCS2D02G548300	chr2D	624263525	624264717	-	1193	protein_coding	TraesCS2D01G548300 && - && -	-
TraesCS1A02G248300	354.854	452.973	406.25	1291.68	840.243	1031.96	404.692	1054.63	-1.38199	9.914e-05	0.0130109	TraesCS1A02G248300	chr1A	440412865	440416040	-	1067	protein_coding	TraesCS1A01G248300 && - && -	-
TraesCS7A02G198900	1796.45	510.774	469.153	4603.24	3745.23	3830.55	925.459	4059.67	-2.13289	9.93917e-05	0.013023	TraesCS7A02G198900	chr7A	161650540	161651403	+	864	protein_coding	TraesCS7A01G198900 && sp|P35792|PR12_HORVU Pathogenesis-related protein PRB1-2 OS=Hordeum vulgare OX=4513 PE=2 SV=1 && PF00188:Cysteine-rich secretory protein family	M-type_MADS
TraesCS2D02G364800	149.704	28.3108	66.3978	0	7.86193	4.91411	81.4709	4.25868	4.2348	0.000100081	0.0130924	TraesCS2D02G364800	chr2D	470137059	470140267	-	1311	protein_coding	TraesCS2D01G364800 && sp|A2XVG1|PXG_ORYSI Peroxygenase OS=Oryza sativa subsp. indica OX=39946 GN=PXG PE=1 SV=1 && PF05042:Caleosin related protein	NAC
TraesCS3D02G550210LC	0	0	0	32.9391	26.534	16.3804	0	25.2845	-7.12478	0.000101306	0.0132314	TraesCS3D02G550210LC	chr3D	561012824	561015595	+	1952	protein_coding	TraesCS3D01G454500 && - && -	NAC
TraesCS1B02G043200	1339.02	621.658	2044.35	2795.12	5959.34	9312.24	1335.01	6022.23	-2.17326	0.000101784	0.0132727	TraesCS1B02G043200	chr1B	22701051	22710184	+	3480	protein_coding	TraesCS1B01G043200 && sp|Q876J3|EXG_SACU7 Glucan 1,3-beta-glucosidase OS=Saccharomyces uvarum (strain ATCC 76518 / CBS 7001 / CLIB 283 / NBRC 10550 / MCYC 623 / NCYC 2669 / NRRL Y-11845) OX=659244 GN=EXG1 PE=3 SV=1 && PF00150:Cellulase (glycosyl hydrolase family 5)	-
TraesCS6B02G151600	949.05	970.825	833.467	2384.55	1735.52	2600.38	917.781	2240.15	-1.28754	0.000102462	0.0133123	TraesCS6B02G151600	chr6B	153956084	153961643	-	2966	protein_coding	TraesCS6B01G151600 && sp|Q9SUM4|VIL2_ARATH VIN3-like protein 2 OS=Arabidopsis thaliana OX=3702 GN=VIL2 PE=1 SV=1 && PF07227:PHD - plant homeodomain finger protein	bHLH
TraesCS4A02G290200	102.575	145.093	69.0188	18.8223	11.7929	22.1135	105.562	17.5762	2.58224	0.000102499	0.0133123	TraesCS4A02G290200	chr4A	594162222	594167430	-	2117	protein_coding	TraesCS4A01G290200 && sp|F8RP11|HSOP_WHEAT Hsp70-Hsp90 organizing protein OS=Triticum aestivum OX=4565 GN=HOP PE=1 SV=1 && PF12796:Ankyrin repeats (3 copies)	B3
TraesCS5A02G449500	1183.77	1148.95	1137.5	2336.32	2502.06	3330.13	1156.74	2722.84	-1.2352	0.000102577	0.0133123	TraesCS5A02G449500	chr5A	631507175	631513881	-	2657	protein_coding	TraesCS5A01G449500 && sp|P60300|CLCG_ARATH Putative chloride channel-like protein CLC-g OS=Arabidopsis thaliana OX=3702 GN=CLC-G PE=1 SV=2 && PF00654:Voltage gated chloride channel	-
novel.2983	30.4953	25.9516	18.3468	0	0	0	24.9312	0	7.10849	0.000102788	0.0133186	-	chr3B	804119724	804120874	+	397	-	- && - && -	-
TraesCS5B02G317200	73.928	141.554	104.839	451.736	299.736	338.255	106.774	363.242	-1.76832	0.000103869	0.0134374	TraesCS5B02G317200	chr5B	500528177	500530585	-	2312	protein_coding	TraesCS5B01G317200 && sp|Q9SLP1|C78A9_ARATH Cytochrome P450 78A9 OS=Arabidopsis thaliana OX=3702 GN=CYP78A9 PE=1 SV=1 && PF00067:Cytochrome P450	G2-like
TraesCS3A02G049600	453.733	176.943	254.234	1074.05	1105.58	822.294	294.97	1000.64	-1.76111	0.000104596	0.01351	TraesCS3A02G049600	chr3A	26229850	26234135	+	1701	protein_coding	- && sp|D7SFH9|LRL26_ARATH Protein SUPPRESSOR OF NPR1-1 CONSTITUTIVE 4 OS=Arabidopsis thaliana OX=3702 GN=LRK10L-2.6 PE=1 SV=1 && PF00069:Protein kinase domain	ERF
TraesCS2A02G513200	674.593	581.551	1128.76	298.805	262.392	199.021	794.969	253.406	1.65087	0.000105495	0.0135587	TraesCS2A02G513200	chr2A	738043662	738043886	+	225	protein_coding	TraesCS2A01G513200 && - && -	-
TraesCS6B02G638800LC	24.0266	16.5146	10.4839	232.926	82.5502	67.9785	17.0084	127.818	-2.90827	0.000105608	0.0135587	TraesCS6B02G638800LC	chr6B	620276355	620278057	+	1701	protein_coding	TraesCS6B01G638800LC && - && PF03372:Endonuclease/Exonuclease/phosphatase family	E2F/DP
TraesCS2A02G422600	1851.9	1417.9	1808.47	4529.12	3221.42	4732.29	1692.75	4160.95	-1.29739	0.000105632	0.0135587	TraesCS2A02G422600	chr2A	677524804	677530472	+	3835	protein_coding	TraesCS2A01G422600 && sp|Q7XLC6|HAK11_ORYSJ Probable potassium transporter 11 OS=Oryza sativa subsp. japonica OX=39947 GN=HAK11 PE=2 SV=4 && PF02705:K+ potassium transporter	C3H
TraesCS5D02G209900	159.869	115.603	126.68	601.138	225.048	1122.06	134.051	649.414	-2.2763	0.000105816	0.0135587	TraesCS5D02G209900	chr5D	318059728	318062447	+	1293	protein_coding	TraesCS5D01G209900 && sp|Q6ERE5|VIT2_ORYSJ Vacuolar iron transporter 2 OS=Oryza sativa subsp. japonica OX=39947 GN=VIT2 PE=2 SV=2 && PF01988:VIT family	-
TraesCS2D02G173300	222.708	93.1898	158.132	458.794	1215.65	450.46	158.01	708.302	-2.16298	0.000105894	0.0135587	TraesCS2D02G173300	chr2D	117124309	117125742	-	1434	protein_coding	TraesCS2D01G173300 && - && PF07816:Protein of unknown function (DUF1645)	-
TraesCS2B02G100300	156.173	62.5197	194.825	427.032	877.588	488.135	137.839	597.585	-2.11369	0.000105967	0.0135587	TraesCS2B02G100300	chr2B	59640592	59647535	-	1407	protein_coding	TraesCS2B01G100300 && sp|O49564|CRK27_ARATH Cysteine-rich receptor-like protein kinase 27 OS=Arabidopsis thaliana OX=3702 GN=CRK27 PE=3 SV=2 && PF00069:Protein kinase domain|PF00635:MSP (Major sperm protein) domain	B3
TraesCS7A02G336900	44.3568	16.5146	17.4731	0	0	0	26.1148	0	7.17667	0.000107469	0.0137259	TraesCS7A02G336900	chr7A	493085750	493089543	+	2072	protein_coding	TraesCS7A01G336900 && - && -	MYB_related
TraesCS6A02G326200	11.0892	0	17.4731	18.8223	755.728	56.5123	9.52077	277.021	-4.85036	0.00010761	0.0137259	TraesCS6A02G326200	chr6A	559523404	559526788	+	3089	protein_coding	TraesCS6A01G326200 && sp|P27968|NIA7_HORVU Nitrate reductase [NAD(P)H] OS=Hordeum vulgare OX=4513 GN=NAR-7 PE=2 SV=1 && PF00970:Oxidoreductase FAD-binding domain|PF03404:Mo-co oxidoreductase dimerisation domain|PF00173:Cytochrome b5-like Heme/Steroid binding domain|PF00175:Oxidoreductase NAD-binding domain|PF00174:Oxidoreductase molybdopterin binding domain	C3H
TraesCS5B02G039600	266.141	274.851	236.761	591.727	615.196	746.126	259.251	651.016	-1.32914	0.000108811	0.0138496	TraesCS5B02G039600	chr5B	44626491	44630614	-	2839	protein_coding	TraesCS5B01G039600 && sp|A7XDQ9|B3GTK_ARATH Hydroxyproline O-galactosyltransferase GALT2 OS=Arabidopsis thaliana OX=3702 GN=GALT2 PE=1 SV=1 && PF00337:Galactoside-binding lectin|PF01762:Galactosyltransferase	bZIP
TraesCS3A02G313200	19399.6	9963.05	17730.8	5663.17	5963.27	6006.68	15697.8	5877.71	1.41726	0.000108919	0.0138496	TraesCS3A02G313200	chr3A	552756349	552757410	+	525	protein_coding	TraesCS3A01G313200 && sp|A2WLS0|MT3A_ORYSI Metallothionein-like protein 3A OS=Oryza sativa subsp. indica OX=39946 GN=MT3A PE=3 SV=1 && -	-
TraesCS2D02G347500	115.512	232.385	159.005	494.086	1598.92	415.242	168.967	836.083	-2.30798	0.000109633	0.0139188	TraesCS2D02G347500	chr2D	445706081	445707279	-	1199	protein_coding	TraesCS2D01G347500 && sp|Q0DZP5|CML17_ORYSJ Probable calcium-binding protein CML17 OS=Oryza sativa subsp. japonica OX=39947 GN=CML17 PE=2 SV=1 && PF13499:EF-hand domain pair	FAR1
TraesCS2D02G055900	26.7989	21.2331	9.61021	297.628	98.2741	66.3405	19.2141	154.081	-3.00424	0.000109911	0.0139325	TraesCS2D02G055900	chr2D	22419679	22426190	+	2236	protein_coding	TraesCS2D01G055900 && sp|Q6H7D2|SIT1_ORYSJ L-type lectin-domain containing receptor kinase SIT1 OS=Oryza sativa subsp. japonica OX=39947 GN=SIT1 PE=1 SV=1 && PF07714:Protein tyrosine and serine/threonine kinase|PF00139:Legume lectin domain	S1Fa-like
TraesCS5B02G125800	0	0	0	14.1167	27.5167	34.3988	0	25.3441	-7.13157	0.000111272	0.0140832	TraesCS5B02G125800	chr5B	228818362	228820628	+	1405	protein_coding	TraesCS5B01G125800 && - && -	bZIP
TraesCS1B02G462300	152.476	233.564	34.0725	887.002	867.76	541.371	140.038	765.378	-2.45263	0.000111598	0.0140868	TraesCS1B02G462300	chr1B	674667585	674671549	-	2877	protein_coding	TraesCS1B01G462300 && sp|Q9MAH1|TTL1_ARATH TPR repeat-containing thioredoxin TTL1 OS=Arabidopsis thaliana OX=3702 GN=TTL1 PE=1 SV=1 && PF00085:Thioredoxin	-
TraesCS4D02G236900	2861.94	4017.78	2735.41	7060.73	7630.98	7988.71	3205.04	7560.14	-1.23823	0.000111666	0.0140868	TraesCS4D02G236900	chr4D	398908527	398912698	-	1596	protein_coding	TraesCS4D01G236900 && sp|O48651|SQE1_PANGI Squalene monooxygenase SE1 OS=Panax ginseng OX=4054 GN=SQE1 PE=2 SV=1 && PF08491:Squalene epoxidase	-
TraesCS3B02G307800	28.6471	263.055	32.3252	7.05837	6.87919	8.19018	108.009	7.37591	3.86725	0.000112006	0.0140868	TraesCS3B02G307800	chr3B	494075653	494077743	-	1283	protein_coding	TraesCS3B01G307800 && - && PF04720:PDDEXK-like family of unknown function	-
TraesCS5B02G178400	1310.37	903.587	1056.25	2485.72	2518.76	2658.53	1090.07	2554.34	-1.22831	0.000112096	0.0140868	TraesCS5B02G178400	chr5B	326507221	326508353	+	1133	protein_coding	TraesCS5B01G178400 && - && -	-
TraesCS5D02G106000LC	63.7629	57.8013	41.9354	282.335	178.859	167.899	54.4999	209.698	-1.94395	0.000112288	0.0140868	TraesCS5D02G106000LC	chr5D	73497256	73498135	+	345	protein_coding	TraesCS5D01G106000LC && - && -	-
TraesCS1A02G209100	245.811	710.13	111.828	2557.48	4219.89	715.822	355.923	2497.73	-2.81194	0.000112335	0.0140868	TraesCS1A02G209100	chr1A	371219824	371221463	+	1131	protein_coding	TraesCS1A01G209100 && sp|Q6NKX1|PROD2_ARATH Proline dehydrogenase 2, mitochondrial OS=Arabidopsis thaliana OX=3702 GN=POX2 PE=1 SV=1 && PF01619:Proline dehydrogenase	-
novel.8240	59.1424	138.015	20.9677	5.88198	0	4.09509	72.7084	3.32569	4.46176	0.000112985	0.0141467	-	chrUn	447026785	447027826	+	763	-	- && - && -	TALE
TraesCS5A02G019200	38.8122	88.4713	51.5457	649.37	242.737	146.604	59.6097	346.237	-2.54023	0.000114304	0.01429	TraesCS5A02G019200	chr5A	14844320	14847022	-	1275	protein_coding	TraesCS5A01G019200 && sp|O48916|FAH1_ARATH Dihydroceramide fatty acyl 2-hydroxylase FAH1 OS=Arabidopsis thaliana OX=3702 GN=FAH1 PE=1 SV=1 && PF04116:Fatty acid hydroxylase	-
TraesCS5B02G403700	442.644	730.183	5649.93	49.4086	342.977	256.353	2274.25	216.246	3.39402	0.000114693	0.0143167	TraesCS5B02G403700	chr5B	580164908	580166437	+	1043	protein_coding	TraesCS5B01G403700 && sp|Q7XCK6|CHI8_ORYSJ Chitinase 8 OS=Oryza sativa subsp. japonica OX=39947 GN=Cht8 PE=2 SV=1 && PF00182:Chitinase class I	NAC
TraesCS2D02G173800LC	367.792	324.395	464.785	858.769	1179.29	956.613	385.657	998.224	-1.37146	0.000115159	0.0143477	TraesCS2D02G173800LC	chr2D	102879396	102881120	+	1725	protein_coding	TraesCS2D01G173800LC && - && -	-
TraesCS6B02G459100	12.9374	68.4178	14.8521	68.231	549.352	319.417	32.0691	312.333	-3.29313	0.000115292	0.0143477	TraesCS6B02G459100	chr6B	713755448	713760135	+	2883	protein_coding	- && sp|Q9LMN7|WAK5_ARATH Wall-associated receptor kinase 5 OS=Arabidopsis thaliana OX=3702 GN=WAK5 PE=2 SV=1 && PF00069:Protein kinase domain	WRKY
TraesCS2D02G588000	147.856	18.8739	117.07	788.185	326.27	687.975	94.5999	600.81	-2.66378	0.000115887	0.0143997	TraesCS2D02G588000	chr2D	645660641	645661930	-	1290	protein_coding	TraesCS2D01G588000 && sp|Q7XTL7|VITH5_ORYSJ Vacuolar iron transporter homolog 5 OS=Oryza sativa subsp. japonica OX=39947 GN=Os04g0686800 PE=2 SV=3 && PF01988:VIT family	-
TraesCS5B02G235200	30.4953	7.0777	33.1989	21.1751	1282.48	76.9877	23.5906	460.213	-4.28164	0.000116879	0.0144848	TraesCS5B02G235200	chr5B	415127011	415128223	-	1213	protein_coding	TraesCS5B01G235200 && sp|Q9FHA7|HEC1_ARATH Transcription factor HEC1 OS=Arabidopsis thaliana OX=3702 GN=HEC1 PE=1 SV=1 && -	bHLH
TraesCS2A02G093700	1511.83	1232.7	1076.34	3225.68	3118.24	2638.06	1273.62	2993.99	-1.23305	0.000116926	0.0144848	TraesCS2A02G093700	chr2A	47830215	47833893	-	2060	protein_coding	TraesCS2A01G093700 && sp|Q10MN6|P2C33_ORYSJ Probable protein phosphatase 2C 33 OS=Oryza sativa subsp. japonica OX=39947 GN=Os03g0301700 PE=2 SV=1 && PF00481:Protein phosphatase 2C	B3
TraesCS6D02G379100	36.964	25.9516	172.984	8.23477	3.93096	4.09509	78.6331	5.42028	3.87616	0.000117414	0.0145233	TraesCS6D02G379100	chr6D	460816010	460816901	+	892	protein_coding	TraesCS6D01G379100 && - && -	-
TraesCS6D02G212800	1070.11	515.493	1114.78	9.41117	71.7401	224.411	900.128	101.854	3.14013	0.000118337	0.0146153	TraesCS6D02G212800	chr6D	301804448	301805330	-	883	protein_coding	TraesCS6D01G212800 && sp|Q9SKN0|S404_ARATH Protein S40-4 OS=Arabidopsis thaliana OX=3702 GN=S40-4 PE=2 SV=1 && PF04520:Senescence regulator	-
TraesCS2A02G415700	266.141	60.1605	110.954	403.504	693.815	1307.15	145.752	801.491	-2.45806	0.000118783	0.0146362	TraesCS2A02G415700	chr2A	672348794	672348991	+	198	protein_coding	TraesCS2A01G415700 && - && -	-
TraesCS3D02G320500	64.687	153.35	89.9865	16.4695	19.6548	6.55215	102.675	14.2255	2.85946	0.000118864	0.0146362	TraesCS3D02G320500	chr3D	433613224	433616444	+	1788	protein_coding	TraesCS3D01G320500 && sp|Q0JIL1|NRX2_ORYSJ Probable nucleoredoxin 2 OS=Oryza sativa subsp. japonica OX=39947 GN=Os01g0794400 PE=2 SV=1 && PF13905:Thioredoxin-like	GATA
TraesCS3D02G289100	3148.41	2795.69	2533.6	9625.27	6509.68	5548.85	2825.9	7227.93	-1.3548	0.000119276	0.0146649	TraesCS3D02G289100	chr3D	398401967	398407146	-	3801	protein_coding	TraesCS3D01G289100 && sp|Q9LMI0|TPS7_ARATH Probable alpha,alpha-trehalose-phosphate synthase [UDP-forming] 7 OS=Arabidopsis thaliana OX=3702 GN=TPS7 PE=1 SV=1 && PF02358:Trehalose-phosphatase|PF00982:Glycosyltransferase family 20	-
TraesCS2A02G352800	1241.07	2678.91	1283.4	5429.07	12324.6	3816.63	1734.46	7190.08	-2.05172	0.00011948	0.0146678	TraesCS2A02G352800	chr2A	593443073	593447001	+	2845	protein_coding	TraesCS2A01G352800 && sp|Q7XUK4|GUN12_ORYSJ Endoglucanase 12 OS=Oryza sativa subsp. japonica OX=39947 GN=GLU3 PE=2 SV=2 && PF00759:Glycosyl hydrolase family 9	WRKY
TraesCS2A02G206100LC	162.642	391.633	78.629	939.94	1858.36	635.558	210.968	1144.62	-2.44167	0.000120315	0.0147444	TraesCS2A02G206100LC	chr2A	164306199	164307562	-	387	protein_coding	TraesCS2A01G206100LC && - && -	-
TraesCS1B02G256500	1246.61	455.332	831.72	2812.76	2945.27	2371.06	844.554	2709.7	-1.68135	0.000120464	0.0147444	TraesCS1B02G256500	chr1B	452023914	452027186	+	1203	protein_coding	TraesCS1B01G256500 && sp|A5PK19|EFNMT_BOVIN eEF1A lysine and N-terminal methyltransferase OS=Bos taurus OX=9913 GN=METTL13 PE=2 SV=1 && PF08241:Methyltransferase domain	CAMTA
TraesCS3B02G825300LC	3.6964	7.0777	4.36828	37.6447	51.1025	67.9785	5.04746	52.2419	-3.38941	0.000121316	0.0148265	TraesCS3B02G825300LC	chr3B	792618652	792626469	-	345	protein_coding	TraesCS3B01G825300LC && - && -	-
TraesCS2B02G105300	467.594	286.647	772.311	1248.16	1760.09	2461.97	508.851	1823.4	-1.84073	0.000121548	0.0148326	TraesCS2B02G105300	chr2B	65882338	65883681	-	1344	protein_coding	TraesCS2B01G105300 && sp|O80920|PYL4_ARATH Abscisic acid receptor PYL4 OS=Arabidopsis thaliana OX=3702 GN=PYL4 PE=1 SV=1 && PF10604:Polyketide cyclase / dehydrase and lipid transport	MYB_related
TraesCS4A02G421100	14.7856	24.772	31.4516	83.5241	380.321	85.9969	23.6697	183.281	-2.95282	0.000122073	0.0148745	TraesCS4A02G421100	chr4A	691246693	691249247	+	1337	protein_coding	TraesCS4A01G421100 && sp|Q84WP6|NAC43_ARATH NAC domain-containing protein 43 OS=Arabidopsis thaliana OX=3702 GN=NAC043 PE=2 SV=2 && PF02365:No apical meristem (NAM) protein	NAC
TraesCS5B02G121400	1167.14	972.005	1453.76	279.982	463.854	506.972	1197.63	416.936	1.5215	0.000122986	0.0149635	TraesCS5B02G121400	chr5B	216649842	216653719	+	2670	protein_coding	TraesCS5B01G121400 && sp|Q84JL2|ODBA2_ARATH 2-oxoisovalerate dehydrogenase subunit alpha 2, mitochondrial OS=Arabidopsis thaliana OX=3702 GN=At5g09300 PE=1 SV=1 && PF00676:Dehydrogenase E1 component	E2F/DP
TraesCS5A02G527100	11.0892	9.43694	6.11559	57.6434	163.135	37.6748	8.88057	86.1511	-3.28081	0.000123194	0.0149665	TraesCS5A02G527100	chr5A	687690947	687694872	-	1188	protein_coding	TraesCS5A01G527100 && sp|Q20390|PPT1_CAEEL Palmitoyl-protein thioesterase 1 OS=Caenorhabditis elegans OX=6239 GN=ppt-1 PE=2 SV=2 && PF02089:Palmitoyl protein thioesterase	-
TraesCS6B02G503900LC	45.2809	101.447	93.4811	521.143	149.377	555.294	80.0697	408.605	-2.35269	0.000126892	0.0153929	TraesCS6B02G503900LC	chr6B	473214666	473215709	-	944	protein_coding	TraesCS6B01G503900LC && sp|Q9FMW4|GEML8_ARATH Putative GEM-like protein 8 OS=Arabidopsis thaliana OX=3702 GN=At5g23370 PE=3 SV=1 && PF02893:GRAM domain	MYB
TraesCS3A02G394600	492.545	443.536	353.83	1175.22	1684.42	860.788	429.971	1240.14	-1.52822	0.000127085	0.0153934	TraesCS3A02G394600	chr3A	642153868	642157789	+	2994	protein_coding	TraesCS3A01G394600 && sp|Q9C7G1|PUB45_ARATH U-box domain-containing protein 45 OS=Arabidopsis thaliana OX=3702 GN=PUB45 PE=1 SV=1 && PF04564:U-box domain	bHLH
TraesCS3B02G475300	15.7097	2.35923	6.98924	52.9378	64.8609	153.975	8.35272	90.5914	-3.42566	0.000127553	0.0154273	TraesCS3B02G475300	chr3B	723795968	723797309	+	1255	protein_coding	TraesCS3B01G475300 && sp|Q8VZ20|ASR3_ARATH Trihelix transcription factor ASR3 OS=Arabidopsis thaliana OX=3702 GN=ASR3 PE=1 SV=1 && -	Trihelix
TraesCS4A02G389900	265.217	300.802	414.986	76.4657	96.3086	125.31	327.002	99.3614	1.71605	0.00013009	0.0157109	TraesCS4A02G389900	chr4A	667174383	667174854	-	168	protein_coding	TraesCS4A01G389900 && sp|B5BSU2|CDT1_MISSI Protein CADMIUM TOLERANCE 1 OS=Miscanthus sinensis OX=62337 GN=CDT1 PE=3 SV=1 && -	-
novel.2614	45.2809	42.4662	20.0941	1.1764	0	1.63804	35.9471	0.938144	5.23448	0.000130464	0.0157329	-	chr3A	245942499	245945895	-	578	-	- && - && -	-
TraesCS6D02G115900	83.169	80.214	94.3547	214.104	319.391	270.276	85.9126	267.924	-1.64055	0.000131201	0.0157985	TraesCS6D02G115900	chr6D	82206628	82209717	-	3090	protein_coding	TraesCS6D01G115900 && sp|Q9C7S5|PSYR1_ARATH Tyrosine-sulfated glycopeptide receptor 1 OS=Arabidopsis thaliana OX=3702 GN=PSY1R PE=1 SV=1 && PF00069:Protein kinase domain	GRAS
TraesCS6A02G300400	1255.85	1176.08	1435.42	332.92	628.954	449.641	1289.12	470.505	1.45372	0.000132295	0.0159067	TraesCS6A02G300400	chr6A	533397908	533400348	+	1559	protein_coding	TraesCS6A01G300400 && sp|Q9LX07|ANXD7_ARATH Annexin D7 OS=Arabidopsis thaliana OX=3702 GN=ANNAT7 PE=2 SV=1 && PF00191:Annexin	MYB
TraesCS3D02G451500	20.3302	4.71847	73.387	197.634	934.587	104.015	32.8119	412.079	-3.6445	0.000135005	0.0162087	TraesCS3D02G451500	chr3D	559165389	559166393	+	1005	protein_coding	TraesCS3D01G451500 && - && -	-
TraesCS5B02G243100	2223.38	1810.71	2525.74	4407.95	5237.03	5456.3	2186.61	5033.76	-1.20283	0.000135595	0.0162557	TraesCS5B02G243100	chr5B	423226447	423231175	-	1989	protein_coding	TraesCS5B01G243100 && sp|Q94CE3|BCA5_ARATH Beta carbonic anhydrase 5, chloroplastic OS=Arabidopsis thaliana OX=3702 GN=BCA5 PE=2 SV=1 && PF00484:Carbonic anhydrase	bHLH
TraesCS6D02G213100	7.3928	0	3.49462	47.0558	210.307	16.3804	3.62914	91.2476	-4.62509	0.000136365	0.0163128	TraesCS6D02G213100	chr6D	302248307	302251368	-	1397	protein_coding	TraesCS6D01G213100 && sp|Q7XP65|G2OX6_ORYSJ Gibberellin 2-beta-dioxygenase 6 OS=Oryza sativa subsp. japonica OX=39947 GN=GA2OX6 PE=1 SV=1 && PF14226:non-haem dioxygenase in morphine synthesis N-terminal|PF03171:2OG-Fe(II) oxygenase superfamily	Dof
TraesCS5B02G410400	1465.62	1698.65	1275.54	3006.87	3722.62	3376.81	1479.94	3368.77	-1.18694	0.000136667	0.0163128	TraesCS5B02G410400	chr5B	585751942	585754908	-	2184	protein_coding	TraesCS5B01G410400 && sp|A2YHR9|CSLCA_ORYSI Putative xyloglucan glycosyltransferase 10 OS=Oryza sativa subsp. indica OX=39946 GN=CSLC10 PE=3 SV=1 && PF13632:Glycosyl transferase family group 2	C2H2
TraesCS7A02G068800	42.5086	169.865	0	0	0	0.819018	70.7912	0.273006	7.65116	0.00013667	0.0163128	TraesCS7A02G068800	chr7A	34916928	34922337	-	2306	protein_coding	TraesCS7A01G068800 && sp|O22977|BDG3_ARATH Probable lysophospholipase BODYGUARD 3 OS=Arabidopsis thaliana OX=3702 GN=BDG3 PE=2 SV=1 && PF00561:alpha/beta hydrolase fold	-
TraesCS1B02G016400	470.367	202.894	414.986	608.197	1769.92	2486.54	362.749	1621.55	-2.15992	0.000138404	0.0164957	TraesCS1B02G016400	chr1B	7988894	7995986	+	3855	protein_coding	TraesCS1B01G016400 && sp|P23776|EXG1_YEAST Glucan 1,3-beta-glucosidase I/II OS=Saccharomyces cerevisiae (strain ATCC 204508 / S288c) OX=559292 GN=EXG1 PE=1 SV=1 && PF00150:Cellulase (glycosyl hydrolase family 5)	-
TraesCS2B02G263900	196.833	411.686	155.511	798.773	1083.96	796.086	254.677	892.941	-1.81194	0.000138819	0.0165169	TraesCS2B02G263900	chr2B	356315823	356319396	+	2106	protein_coding	TraesCS2B01G263900 && sp|Q66GR0|FLA17_ARATH Fasciclin-like arabinogalactan protein 17 OS=Arabidopsis thaliana OX=3702 GN=FLA17 PE=2 SV=1 && PF02469:Fasciclin domain	-
TraesCS3A02G050800	40.6604	82.5732	30.5779	149.402	259.444	317.779	51.2705	242.208	-2.24747	0.000138986	0.0165169	TraesCS3A02G050800	chr3A	27007424	27010880	-	1764	protein_coding	TraesCS3A01G050800 && sp|B9I2J6|AXEP_POPTR L-Ala-D/L-amino acid epimerase OS=Populus trichocarpa OX=3694 GN=POPTR_0012s05040g PE=3 SV=2 && PF13378:Enolase C-terminal domain-like	NF-YB
TraesCS6A02G570400LC	362.247	188.739	127.554	35.2919	0	13.1043	226.18	16.1321	3.81983	0.000139564	0.0165616	TraesCS6A02G570400LC	chr6A	596353068	596353859	+	792	protein_coding	TraesCS6A01G570400LC && - && -	-
TraesCS6B02G257800	131.222	503.697	132.796	952.881	1853.45	973.813	255.905	1260.05	-2.30174	0.000140141	0.0166058	TraesCS6B02G257800	chr6B	462148484	462149903	+	1297	protein_coding	TraesCS6B01G257800 && sp|Q9SPK4|PPCK1_ARATH Phosphoenolpyruvate carboxylase kinase 1 OS=Arabidopsis thaliana OX=3702 GN=PPCK1 PE=1 SV=1 && PF00069:Protein kinase domain	NAC
novel.2360	16.6338	7.0777	63.7768	0	0	0	29.1628	0	7.33743	0.000140841	0.0166646	-	chr3A	9341206	9341847	+	546	-	- && - && -	-
TraesCS3B02G371100	29.5712	23.5923	18.3468	0	0	0	23.8368	0	7.04392	0.000141456	0.0167133	TraesCS3B02G371100	chr3B	583388039	583390297	+	2259	protein_coding	TraesCS3B01G371100 && sp|Q9LFQ4|PP383_ARATH Pentatricopeptide repeat-containing protein At5g15010, mitochondrial OS=Arabidopsis thaliana OX=3702 GN=At5g15010 PE=2 SV=2 && PF13041:PPR repeat family	-
TraesCS5D02G494300	458.353	481.284	403.629	1552.84	1022.05	949.242	447.755	1174.71	-1.39139	0.000142278	0.0167861	TraesCS5D02G494300	chr5D	526453419	526459774	-	3928	protein_coding	TraesCS5D01G494300 && sp|O64973|RPS5_ARATH Disease resistance protein RPS5 OS=Arabidopsis thaliana OX=3702 GN=RPS5 PE=1 SV=2 && PF00069:Protein kinase domain|PF00931:NB-ARC domain	CAMTA
TraesCS2D02G534400LC	3.6964	102.627	6.98924	0	0	0	37.7708	0	7.70501	0.000143552	0.0169121	TraesCS2D02G534400LC	chr2D	537702342	537702797	+	456	protein_coding	TraesCS2D01G534400LC && - && -	-
TraesCS3B02G484000	612.678	335.011	1138.37	117.64	201.462	190.831	695.354	169.978	2.03188	0.000144666	0.0170187	TraesCS3B02G484000	chr3B	730342135	730345629	+	1806	protein_coding	TraesCS3B01G484000 && sp|Q5JK35|BGL05_ORYSJ Beta-glucosidase 5 OS=Oryza sativa subsp. japonica OX=39947 GN=BGLU5 PE=2 SV=1 && PF00232:Glycosyl hydrolase family 1	B3
TraesCS2A02G517200LC	14.7856	22.4127	10.4839	161.166	56.0162	99.1012	15.8941	105.428	-2.73741	0.000145787	0.0171044	TraesCS2A02G517200LC	chr2A	606298937	606299476	-	540	protein_coding	TraesCS2A01G517200LC && - && -	-
TraesCS4D02G238900	223.632	235.923	331.989	985.82	1828.88	452.098	263.848	1088.93	-2.04462	0.000146021	0.0171044	TraesCS4D02G238900	chr4D	401076503	401083112	-	2148	protein_coding	- && sp|Q8RY67|WAKLO_ARATH Wall-associated receptor kinase-like 14 OS=Arabidopsis thaliana OX=3702 GN=WAKL14 PE=2 SV=2 && PF00069:Protein kinase domain	bHLH
TraesCS1D02G499200LC	0	0	0	22.3515	23.5858	24.5706	0	23.5026	-7.02112	0.000146022	0.0171044	TraesCS1D02G499200LC	chr1D	453238311	453238834	+	447	protein_coding	TraesCS1D01G499200LC && - && PF08137:DVL family	-
TraesCS6A02G314000	487.001	403.429	508.467	963.468	1123.27	1261.29	466.299	1116.01	-1.25878	0.000146858	0.0171778	TraesCS6A02G314000	chr6A	550730106	550732129	+	489	protein_coding	TraesCS6A01G314000 && sp|Q8LGG8|USPAL_ARATH Universal stress protein A-like protein OS=Arabidopsis thaliana OX=3702 GN=At3g01520 PE=1 SV=2 && PF00582:Universal stress protein family	-
TraesCS7D02G131600	0	0	0	16.4695	39.3096	18.0184	0	24.5992	-7.08693	0.000147172	0.0171899	TraesCS7D02G131600	chr7D	83455283	83456324	-	933	protein_coding	TraesCS7D01G131600 && sp|Q06398|GSTU6_ORYSJ Probable glutathione S-transferase GSTU6 OS=Oryza sativa subsp. japonica OX=39947 GN=GSTU6 PE=2 SV=2 && PF02798:Glutathione S-transferase, N-terminal domain	-
TraesCS3B02G292200LC	84.0931	64.879	137.164	337.626	353.787	288.294	95.3786	326.569	-1.77217	0.000147489	0.0171921	TraesCS3B02G292200LC	chr3B	246436456	246437256	+	261	protein_coding	TraesCS3B01G292200LC && - && -	-
TraesCS6D02G231900	1229.98	257.157	497.11	36.4683	77.6365	187.555	661.414	100.553	2.71449	0.000147611	0.0171921	TraesCS6D02G231900	chr6D	325599857	325600927	+	950	protein_coding	TraesCS6D01G231900 && - && -	-
TraesCS2B02G023600	60.0665	82.5732	27.0833	0	0	4.91411	56.5743	1.63804	5.01664	0.000148272	0.0172445	TraesCS2B02G023600	chr2B	11006768	11011894	-	1669	protein_coding	TraesCS2B01G023600 && sp|Q7XP01|P2C37_ORYSJ Probable protein phosphatase 2C 37 OS=Oryza sativa subsp. japonica OX=39947 GN=Os04g0167900 PE=3 SV=2 && PF00481:Protein phosphatase 2C	NAC
TraesCS4B02G225000	30.4953	49.5439	13.9785	1.1764	0	0	31.3392	0.392132	6.4746	0.000148513	0.017248	TraesCS4B02G225000	chr4B	471337870	471338390	-	521	protein_coding	TraesCS4B01G225000 && sp|P62785|H41_WHEAT Histone H4 variant TH011 OS=Triticum aestivum OX=4565 PE=3 SV=2 && -	CO-like
TraesCS3D02G061700	7.3928	20.0535	55.9139	0	0	0	27.7867	0	7.26652	0.000148825	0.0172597	TraesCS3D02G061700	chr3D	26813932	26815973	-	1383	protein_coding	TraesCS3D01G061700 && sp|Q43257|C71C4_MAIZE indole-2-monooxygenase OS=Zea mays OX=4577 GN=CYP71C4 PE=1 SV=1 && PF00067:Cytochrome P450	HSF
TraesCSU02G045500	148.78	296.084	241.129	844.652	626.006	604.436	228.664	691.698	-1.59774	0.000149526	0.0173164	TraesCSU02G045500	chrUn	35689238	35690989	-	1752	protein_coding	TraesCSU01G045500 && sp|Q8RWZ5|SD25_ARATH G-type lectin S-receptor-like serine/threonine-protein kinase SD2-5 OS=Arabidopsis thaliana OX=3702 GN=SD25 PE=1 SV=1 && PF00069:Protein kinase domain	bHLH
TraesCS5B02G169400	62.8388	126.219	51.5457	9.41117	14.7411	6.55215	80.2012	10.2348	2.97215	0.000150016	0.0173486	TraesCS5B02G169400	chr5B	313957029	313959980	+	1666	protein_coding	TraesCS5B01G169400 && sp|Q9M088|E135_ARATH Glucan endo-1,3-beta-glucosidase 5 OS=Arabidopsis thaliana OX=3702 GN=At4g31140 PE=2 SV=1 && PF07983:X8 domain|PF00332:Glycosyl hydrolases family 17	LBD
TraesCS7D02G306300	174.655	92.0102	89.1128	0	13.7584	0	118.593	4.58612	4.69117	0.000150247	0.0173507	TraesCS7D02G306300	chr7D	387494410	387496408	+	1999	protein_coding	TraesCS7D01G306300 && sp|Q9LZD0|NCS1_ARATH Purine-uracil permease NCS1 OS=Arabidopsis thaliana OX=3702 GN=NCS1 PE=1 SV=1 && PF02133:Permease for cytosine/purines, uracil, thiamine, allantoin	-
TraesCS4A02G194400	36.964	22.4127	13.9785	0	0	0	24.4517	0	7.08078	0.000150515	0.0173572	TraesCS4A02G194400	chr4A	476145671	476146036	-	366	protein_coding	TRIAE_CS42_4AL_TGACv1_289304_AA0968760%2Cnon-specific lipid transfer protein && sp|O65091|NLTP4_ORYSJ Non-specific lipid-transfer protein 4 OS=Oryza sativa subsp. japonica OX=39947 GN=Os12g0114500 PE=3 SV=2 && PF00234:Protease inhibitor/seed storage/LTP family	ARF
TraesCS6B02G201500	1460.08	1496.93	1598.79	3666.83	2786.07	3875.6	1518.6	3442.83	-1.18084	0.000151073	0.017397	TraesCS6B02G201500	chr6B	245591135	245592616	+	1482	protein_coding	TraesCS6B01G201500 && sp|A0A193AU77|GGT24_PUNGR Gallate 1-beta-glucosyltransferase 84A24 OS=Punica granatum OX=22663 GN=UGT84A24 PE=1 SV=1 && PF00201:UDP-glucoronosyl and UDP-glucosyl transferase	GRAS
TraesCS5A02G048600	47.1291	12.9758	82.9972	76.4657	637.799	518.439	47.7007	410.901	-3.10267	0.000151795	0.0174555	TraesCS5A02G048600	chr5A	44944465	44948484	+	2050	protein_coding	TraesCS5A01G048600 && sp|Q93YN1|CRPK1_ARATH Cold-responsive protein kinase 1 OS=Arabidopsis thaliana OX=3702 GN=CRPK1 PE=1 SV=1 && PF07714:Protein tyrosine and serine/threonine kinase	ERF
TraesCS2B02G567900	0	0	0	5.88198	17.6893	64.7025	0	29.4246	-7.34839	0.000153056	0.0175758	TraesCS2B02G567900	chr2B	758807538	758808916	+	1379	protein_coding	TraesCS2B01G567900 && sp|Q5KQF5|CIPKM_ORYSJ CBL-interacting protein kinase 22 OS=Oryza sativa subsp. japonica OX=39947 GN=CIPK22 PE=2 SV=1 && PF00069:Protein kinase domain|PF03822:NAF domain	YABBY
TraesCS7A02G366800	12.9374	7.0777	17.4731	177.636	107.119	36.0368	12.4961	106.93	-3.08513	0.00015406	0.0176663	TraesCS7A02G366800	chr7A	540282456	540286027	+	3464	protein_coding	TraesCS7A01G366800 && sp|Q2R2D5|XA21_ORYSJ Receptor kinase-like protein Xa21 OS=Oryza sativa subsp. japonica OX=39947 GN=XA21 PE=1 SV=1 && PF00069:Protein kinase domain|PF08263:Leucine rich repeat N-terminal domain	WRKY
TraesCS4D02G239400	192.213	117.962	116.196	503.497	782.262	301.399	142.124	529.053	-1.89533	0.0001544	0.0176806	TraesCS4D02G239400	chr4D	401525092	401526475	+	1384	protein_coding	TraesCS4D01G239400 && sp|Q9FX43|M2K9_ARATH Mitogen-activated protein kinase kinase 9 OS=Arabidopsis thaliana OX=3702 GN=MKK9 PE=1 SV=1 && PF00069:Protein kinase domain	MYB
TraesCS7A02G375800	517.496	486.002	613.306	1918.7	1473.13	1009.03	538.935	1466.95	-1.44402	0.000154756	0.0176965	TraesCS7A02G375800	chr7A	548583497	548586031	-	1541	protein_coding	TraesCS7A01G375800 && sp|Q9SD53|Y3720_ARATH UPF0481 protein At3g47200 OS=Arabidopsis thaliana OX=3702 GN=At3g47200 PE=2 SV=1 && PF03140:Plant protein of unknown function	CPP
TraesCS1B02G168500	598.817	1987.66	559.139	25.8807	163.135	246.525	1048.54	145.18	2.84998	0.000156789	0.017904	TraesCS1B02G168500	chr1B	298158789	298166979	-	2604	protein_coding	TraesCS1B01G168500 && sp|B8BHF1|GLO15_ORYSI Very-long-chain aldehyde decarbonylase GL1-5 OS=Oryza sativa subsp. indica OX=39946 GN=GL1-5 PE=2 SV=1 && PF04116:Fatty acid hydroxylase|PF12076:CER1-like, C-terminal domain	FAR1
TraesCS2B02G125800	19.4061	24.772	14.8521	236.456	53.068	111.387	19.6767	133.637	-2.7667	0.00015891	0.0181038	TraesCS2B02G125800	chr2B	94032963	94034428	-	1263	protein_coding	TraesCS2B01G125800 && sp|Q7F1U0|PER22_ORYSJ Peroxidase 22.3 OS=Oryza sativa subsp. japonica OX=39947 GN=POX22.3 PE=2 SV=1 && PF00141:Peroxidase	NAC
TraesCS2D02G096400LC	270.761	191.098	964.515	0	52.0853	45.865	475.458	32.6501	3.85948	0.00015917	0.0181038	TraesCS2D02G096400LC	chr2D	43227864	43229334	-	1471	protein_coding	TraesCS2D01G096400LC && - && -	-
TraesCS4D02G092300	314.194	480.104	582.728	165.872	156.256	138.414	459.009	153.514	1.58094	0.000159499	0.0181038	TraesCS4D02G092300	chr4D	67274217	67275167	-	951	protein_coding	TraesCS4D01G092300 && sp|Q9SS03|DIR21_ARATH Dirigent protein 21 OS=Arabidopsis thaliana OX=3702 GN=DIR21 PE=3 SV=1 && PF03018:Dirigent-like protein	NAC
TraesCS2B02G392900	0	0	0	44.703	17.6893	13.1043	0	25.1656	-7.11675	0.000159616	0.0181038	TraesCS2B02G392900	chr2B	557226759	557227975	-	1217	protein_coding	TraesCS2B01G392900 && sp|Q9FTA2|TCP21_ARATH Transcription factor TCP21 OS=Arabidopsis thaliana OX=3702 GN=TCP21 PE=1 SV=1 && PF03634:TCP family transcription factor	TCP
TraesCS4B02G088100	0	0	1.74731	47.0558	25.5513	34.3988	0.582437	35.6686	-5.83186	0.000159683	0.0181038	TraesCS4B02G088100	chr4B	89055260	89058199	+	1186	protein_coding	TraesCS4B01G088100 && - && -	-
TraesCS4B02G246500LC	218.088	159.248	173.857	651.723	566.059	382.482	183.731	533.421	-1.53632	0.000159868	0.0181038	TraesCS4B02G246500LC	chr4B	270803699	270804139	-	441	protein_coding	TraesCS4B01G246500LC && - && PF03732:Retrotransposon gag protein	G2-like
TraesCS4D02G357100	9805.62	12527.5	1851.28	2405.73	717.401	441.451	8061.48	1188.19	2.76256	0.000160456	0.0181387	TraesCS4D02G357100	chr4D	505433675	505437130	-	1392	protein_coding	TraesCS4D01G357100 && sp|Q2QYE1|APY3_ORYSJ Probable apyrase 3 OS=Oryza sativa subsp. japonica OX=39947 GN=APY3 PE=2 SV=2 && PF01150:GDA1/CD39 (nucleoside phosphatase) family	-
TraesCS3D02G066300	261.52	246.54	98.723	51.7614	47.1716	28.6656	202.261	42.5329	2.25286	0.00016062	0.0181387	TraesCS3D02G066300	chr3D	29382878	29383454	+	506	protein_coding	TraesCS3D01G066300 && - && -	-
TraesCS7D02G135100LC	6803.22	1570.07	6638.91	108.228	691.85	1263.75	5004.07	687.941	2.86228	0.000162846	0.0183647	TraesCS7D02G135100LC	chr7D	64066199	64068622	+	1686	protein_coding	TraesCS7D01G135100LC && - && -	MYB_related
TraesCS3B02G080700	47.1291	511.954	5.24193	0	0	0	188.108	0	10.024	0.000164137	0.0184849	TraesCS3B02G080700	chr3B	50959053	50959223	-	171	protein_coding	TraesCS3B01G080700 && - && -	-
TraesCS3B02G287200	843.703	831.63	444.69	4298.55	1463.3	2068.84	706.675	2610.23	-1.88514	0.000166285	0.0186951	TraesCS3B02G287200	chr3B	459442739	459444150	-	994	protein_coding	TraesCS3B01G287200 && sp|B8A833|SWT2B_ORYSI Bidirectional sugar transporter SWEET2b OS=Oryza sativa subsp. indica OX=39946 GN=SWEET2B PE=3 SV=1 && PF03083:Sugar efflux transporter for intercellular exchange	DBB
TraesCS2D02G183400	138.615	293.725	140.658	498.792	1382.72	548.742	190.999	810.084	-2.08626	0.000166461	0.0186951	TraesCS2D02G183400	chr2D	128394549	128399997	+	3597	protein_coding	TraesCS2D01G183400 && sp|Q9LF24|LNG1_ARATH Protein LONGIFOLIA 1 OS=Arabidopsis thaliana OX=3702 GN=LNG1 PE=1 SV=1 && PF14309:Domain of unknown function (DUF4378)	-
TraesCSU02G059400	18.482	35.3885	17.4731	0	0	0	23.7812	0	7.03886	0.000166865	0.0187148	TraesCSU02G059400	chrUn	46233166	46242567	+	3573	protein_coding	TraesCSU01G059400 && sp|Q8W3K0|RPP7_ARATH Protein RECOGNITION OF PERONOSPORA PARASITICA 7 OS=Arabidopsis thaliana OX=3702 GN=RPP7 PE=2 SV=1 && PF18052:Rx N-terminal domain|PF00931:NB-ARC domain	WRKY
TraesCS7D02G247800	542.447	772.649	419.354	1504.61	2119.77	1309.61	578.15	1644.66	-1.50895	0.00016717	0.0187172	TraesCS7D02G247800	chr7D	217997090	218001357	+	2346	protein_coding	TraesCS7D01G247800 && sp|O24594|HMDH_MAIZE 3-hydroxy-3-methylglutaryl-coenzyme A reductase OS=Zea mays OX=4577 GN=HMGR PE=3 SV=1 && PF00368:Hydroxymethylglutaryl-coenzyme A reductase	HSF
TraesCS7D02G096700	1.8482	17.6943	20.0941	142.344	99.2568	105.653	13.2122	115.751	-3.13456	0.000167345	0.0187172	TraesCS7D02G096700	chr7D	58642166	58644819	+	1504	protein_coding	TraesCS7D01G096700 && sp|P32260|CYSKP_SPIOL Cysteine synthase, chloroplastic/chromoplastic OS=Spinacia oleracea OX=3562 GN=CYSK PE=1 SV=2 && PF00291:Pyridoxal-phosphate dependent enzyme	GeBP
TraesCS6D02G288700	24.0266	7.0777	48.9247	0	0	0	26.6763	0	7.20889	0.000168559	0.0188273	TraesCS6D02G288700	chr6D	399029898	399035628	+	2138	protein_coding	TraesCS6D01G288700 && sp|Q27GI3|NAT6_ARATH Nucleobase-ascorbate transporter 6 OS=Arabidopsis thaliana OX=3702 GN=NAT6 PE=2 SV=2 && PF00860:Permease family	WRKY
TraesCS1D02G407100LC	0	0	1.74731	21.1751	73.7056	22.9325	0.582437	39.2711	-5.97552	0.000169493	0.018894	TraesCS1D02G407100LC	chr1D	392569299	392569628	+	330	protein_coding	TraesCS1D01G407100LC && - && -	-
TraesCS5A02G203400	221.784	113.243	113.575	830.535	264.357	857.512	149.534	650.802	-2.12105	0.000169619	0.018894	TraesCS5A02G203400	chr5A	412913325	412916008	+	1289	protein_coding	TraesCS5A01G203400 && sp|Q6ERE5|VIT2_ORYSJ Vacuolar iron transporter 2 OS=Oryza sativa subsp. japonica OX=39947 GN=VIT2 PE=2 SV=2 && PF01988:VIT family	-
TraesCS6A02G336600	85.9413	110.884	173.857	236.456	910.018	518.439	123.561	554.971	-2.16681	0.00017033	0.0189304	TraesCS6A02G336600	chr6A	570381575	570384332	-	1799	protein_coding	TraesCS6A01G336600 && sp|Q9ZUF4|RIPK_ARATH Serine/threonine-protein kinase RIPK OS=Arabidopsis thaliana OX=3702 GN=RIPK PE=1 SV=1 && PF07714:Protein tyrosine and serine/threonine kinase	Trihelix
TraesCS1B02G229000	561.853	213.511	483.131	1944.58	879.553	1835.42	419.498	1553.19	-1.88763	0.000170409	0.0189304	TraesCS1B02G229000	chr1B	411153702	411156241	-	2181	protein_coding	TraesCS1B01G229000 && sp|O23553|BAM3_ARATH Beta-amylase 3, chloroplastic OS=Arabidopsis thaliana OX=3702 GN=BAM3 PE=1 SV=3 && PF01373:Glycosyl hydrolase family 14	BES1
TraesCS2B02G308300	2640.15	2417.04	3222.91	1421.09	982.741	841.951	2760.03	1081.93	1.35162	0.00017122	0.0189948	TraesCS2B02G308300	chr2B	441079664	441081306	-	1199	protein_coding	TraesCS2B01G308300 && sp|Q56XJ7|Y4276_ARATH Uncharacterized protein At4g22758 OS=Arabidopsis thaliana OX=3702 GN=At4g22758 PE=2 SV=1 && -	HSF
TraesCS2D02G498100	4510.53	1395.49	3204.57	9569.98	9157.18	11679.2	3036.86	10135.5	-1.73863	0.000171499	0.019	TraesCS2D02G498100	chr2D	593683638	593696248	+	4557	protein_coding	TraesCS2D01G498100 && sp|Q9LJD8|M3KE1_ARATH MAP3K epsilon protein kinase 1 OS=Arabidopsis thaliana OX=3702 GN=M3KE1 PE=1 SV=1 && PF00069:Protein kinase domain	NF-YC
TraesCS7B02G315800	51.7496	142.734	59.4085	107.052	1555.68	434.08	84.6306	698.937	-3.04832	0.00017204	0.0190341	TraesCS7B02G315800	chr7B	565054011	565057278	-	1935	protein_coding	TraesCS7B01G315800 && sp|Q6YXZ4|PHR3_ORYSJ Protein PHOSPHATE STARVATION RESPONSE 3 OS=Oryza sativa subsp. japonica OX=39947 GN=PHR3 PE=2 SV=1 && PF14379:MYB-CC type transfactor, LHEQLE motif	G2-like
TraesCS5B02G216200	127.526	25.9516	264.717	550.553	1073.15	937.776	139.398	853.827	-2.6124	0.000172891	0.0191024	TraesCS5B02G216200	chr5B	389156160	389158309	+	2150	protein_coding	TraesCS5B01G216200 && sp|Q8RY66|AATPD_ARATH AAA-ATPase At4g25835 OS=Arabidopsis thaliana OX=3702 GN=At4g25835 PE=2 SV=1 && PF00004:ATPase family associated with various cellular activities (AAA)|PF14363:Domain associated at C-terminal with AAA	NAC
TraesCS5B02G140000LC	0	0	0	35.2919	23.5858	13.1043	0	23.994	-7.04861	0.000173662	0.0191617	TraesCS5B02G140000LC	chr5B	120877904	120878872	-	969	protein_coding	TraesCS5B01G140000LC && - && -	-
TraesCS7A02G229400	23.1025	21.2331	24.4623	0	0	0	22.9326	0	6.98856	0.000174311	0.0192001	TraesCS7A02G229400	chr7A	199670409	199673511	+	878	protein_coding	TraesCS7A01G229400 && sp|Q656A5|MFT1_ORYSJ Protein MOTHER of FT and TFL1 homolog 1 OS=Oryza sativa subsp. japonica OX=39947 GN=MFT1 PE=3 SV=1 && PF01161:Phosphatidylethanolamine-binding protein	NAC
TraesCS2A02G401000	6.4687	27.1312	10.4839	117.64	207.358	49.1411	14.6946	124.713	-3.09902	0.00017448	0.0192001	TraesCS2A02G401000	chr2A	654874041	654876087	-	1613	protein_coding	TraesCS2A01G401000 && sp|Q8VZ48|RBL6_ARATH RHOMBOID-like protein 6, mitochondrial OS=Arabidopsis thaliana OX=3702 GN=RBL6 PE=2 SV=1 && PF01694:Rhomboid family	-
TraesCS4D02G014100	243.038	173.404	437.701	61.1726	91.3949	59.7883	284.714	70.7853	2.00905	0.000175353	0.0192447	TraesCS4D02G014100	chr4D	6521094	6522599	-	923	protein_coding	TraesCS4D01G014100 && sp|Q93WV4|WRK71_ARATH WRKY transcription factor 71 OS=Arabidopsis thaliana OX=3702 GN=WRKY71 PE=2 SV=1 && PF03106:WRKY DNA -binding domain	WRKY
TraesCS4B02G155800	790.105	614.581	1323.59	199.987	376.39	244.067	909.424	273.482	1.73349	0.000175411	0.0192447	TraesCS4B02G155800	chr4B	281732350	281735921	-	1695	protein_coding	TraesCS4B01G155800 && sp|O82256|COL13_ARATH Zinc finger protein CONSTANS-LIKE 13 OS=Arabidopsis thaliana OX=3702 GN=COL13 PE=1 SV=1 && PF06203:CCT motif	CO-like
TraesCS3A02G382100	163.566	1545.3	311.895	114.11	88.4467	93.3681	673.586	98.6417	2.77141	0.000175591	0.0192447	TraesCS3A02G382100	chr3A	632038987	632041525	+	2152	protein_coding	TraesCS3A01G382100 && sp|Q0WP01|PTR9_ARATH Protein NRT1/ PTR FAMILY 5.10 OS=Arabidopsis thaliana OX=3702 GN=NPF5.10 PE=2 SV=1 && PF00854:POT family	MYB_related
TraesCS5A02G326400LC	136.767	120.321	110.081	356.448	297.77	352.178	122.389	335.465	-1.45466	0.000175982	0.0192617	TraesCS5A02G326400LC	chr5A	416124669	416126622	+	1659	protein_coding	TraesCS5A01G326400LC && sp|Q9SZL8|FRS5_ARATH Protein FAR1-RELATED SEQUENCE 5 OS=Arabidopsis thaliana OX=3702 GN=FRS5 PE=1 SV=1 && PF10551:MULE transposase domain	FAR1
TraesCS1B02G258800	431.555	1054.58	746.101	2606.89	2422.46	1786.28	744.078	2271.88	-1.61077	0.00017636	0.0192624	TraesCS1B02G258800	chr1B	456252451	456255472	-	1042	protein_coding	TraesCS1B01G258800 && - && -	-
TraesCS6B02G207000	549.839	449.434	539.045	1008.17	1769.92	1249.82	512.773	1342.64	-1.38849	0.000176565	0.0192624	TraesCS6B02G207000	chr6B	261449258	261454969	+	1732	protein_coding	TraesCS6B01G207000 && sp|O48780|KCS11_ARATH 3-ketoacyl-CoA synthase 11 OS=Arabidopsis thaliana OX=3702 GN=KCS11 PE=1 SV=1 && PF08392:FAE1/Type III polyketide synthase-like protein	-
TraesCS7A02G010400	20.3302	198.176	0	0	0	0.819018	72.8353	0.273006	7.69209	0.000176695	0.0192624	TraesCS7A02G010400	chr7A	4742410	4745345	+	2719	protein_coding	TraesCS7A01G010400 && - && -	-
novel.8329	0	0	0	36.4683	29.4822	9.0092	0	24.9866	-7.1069	0.000176938	0.0192632	-	chrUn	249235852	249236848	-	601	-	- && - && -	-
TraesCS7A02G126800LC	1.8482	14.1554	10.4839	28.2335	135.618	141.69	8.82916	101.847	-3.54083	0.000177377	0.0192853	TraesCS7A02G126800LC	chr7A	56207266	56207922	+	657	protein_coding	TraesCS7A01G126800LC && - && -	-
TraesCS2D02G529000	833.538	397.531	380.914	1854	1321.79	1864.9	537.328	1680.23	-1.64445	0.000178103	0.0193385	TraesCS2D02G529000	chr2D	616525223	616530794	-	1999	protein_coding	TraesCS2D01G529000 && sp|A0A0P0WFC8|TGAL6_ORYSJ Transcription factor TGAL6 OS=Oryza sativa subsp. japonica OX=39947 GN=TGAL6 PE=2 SV=1 && PF14144:Seed dormancy control	bZIP
TraesCS5A02G407000	209.771	526.109	380.914	1364.62	1428.91	868.979	372.265	1220.83	-1.71417	0.000179228	0.0194349	TraesCS5A02G407000	chr5A	597840357	597841682	-	1326	protein_coding	TraesCS5A01G407000 && - && PF06219:Protein of unknown function (DUF1005)	M-type_MADS
TraesCS2D02G598500	677.365	579.192	871.034	197.634	301.701	278.466	709.197	259.267	1.45113	0.00017959	0.0194483	TraesCS2D02G598500	chr2D	650471941	650474113	-	2077	protein_coding	TraesCS2D01G598500 && sp|Q9SMT7|4CLLA_ARATH Oxalate--CoA ligase OS=Arabidopsis thaliana OX=3702 GN=AAE3 PE=1 SV=1 && PF00501:AMP-binding enzyme|PF13193:AMP-binding enzyme C-terminal domain	NAC
TraesCS3D02G149600	22.1784	9.43694	6.11559	22.3515	424.544	73.7117	12.577	173.536	-3.78486	0.000180472	0.0195025	TraesCS3D02G149600	chr3D	114335561	114338263	+	1458	protein_coding	TraesCS3D01G149600 && sp|Q8S0S6|G2OX3_ORYSJ Gibberellin 2-beta-dioxygenase 3 OS=Oryza sativa subsp. japonica OX=39947 GN=GA2OX3 PE=1 SV=1 && PF03171:2OG-Fe(II) oxygenase superfamily|PF14226:non-haem dioxygenase in morphine synthesis N-terminal	Dof
TraesCS3B02G120000	101.651	74.3159	86.4919	235.279	347.89	242.429	87.4862	275.2	-1.65203	0.000180568	0.0195025	TraesCS3B02G120000	chr3B	90112816	90117274	+	3204	protein_coding	TraesCS3B01G120000 && sp|A2XFI3|PDC2_ORYSI Pyruvate decarboxylase 2 OS=Oryza sativa subsp. indica OX=39946 GN=PDC2 PE=2 SV=2 && PF02775:Thiamine pyrophosphate enzyme, C-terminal TPP binding domain|PF00205:Thiamine pyrophosphate enzyme, central domain|PF02776:Thiamine pyrophosphate enzyme, N-terminal TPP binding domain	NF-YC
TraesCS7D02G368100	58.2183	21.2331	64.6505	157.637	269.271	237.515	48.034	221.474	-2.19947	0.000181589	0.0195839	TraesCS7D02G368100	chr7D	476695730	476699830	-	2986	protein_coding	TraesCS7D01G368100 && sp|Q8RWZ5|SD25_ARATH G-type lectin S-receptor-like serine/threonine-protein kinase SD2-5 OS=Arabidopsis thaliana OX=3702 GN=SD25 PE=1 SV=1 && PF01453:D-mannose binding lectin|PF00069:Protein kinase domain	MYB_related
TraesCS7A02G369400	311.422	196.996	101.344	42.3502	40.2924	50.7791	203.254	44.4739	2.19069	0.000182022	0.0195839	TraesCS7A02G369400	chr7A	542968298	542973888	+	1889	protein_coding	TraesCS7A01G369400 && sp|Q56YU0|AL2C4_ARATH Aldehyde dehydrogenase family 2 member C4 OS=Arabidopsis thaliana OX=3702 GN=ALDH2C4 PE=1 SV=2 && PF00171:Aldehyde dehydrogenase family	bHLH
TraesCS2B02G394400	359.475	399.89	426.344	1048.17	905.104	825.571	395.236	926.281	-1.22843	0.00018204	0.0195839	TraesCS2B02G394400	chr2B	559188330	559193538	-	2699	protein_coding	TraesCS2B01G394400 && sp|Q5JQD7|YSL12_ORYSJ Probable metal-nicotianamine transporter YSL12 OS=Oryza sativa subsp. japonica OX=39947 GN=YSL12 PE=2 SV=2 && PF03169:OPT oligopeptide transporter protein	TCP
TraesCS1B02G020700LC	37.8881	74.3159	90.8601	204.693	274.185	296.485	67.688	258.454	-1.93384	0.000183054	0.0196672	TraesCS1B02G020700LC	chr1B	10019396	10020308	-	913	protein_coding	TraesCS1B01G020700LC && sp|P93604|LRK10_WHEAT Rust resistance kinase Lr10 OS=Triticum aestivum OX=4565 GN=LRK10 PE=2 SV=1 && PF00069:Protein kinase domain	CO-like
TraesCS3B02G874700LC	483.304	593.348	333.736	1318.74	1302.13	1075.37	470.129	1232.08	-1.39066	0.000183679	0.0197084	TraesCS3B02G874700LC	chr3B	814637877	814648111	+	3051	protein_coding	TraesCS3B01G874700LC && - && PF13966:zinc-binding in reverse transcriptase	bZIP
TraesCS7D02G199900	252.279	316.137	123.185	51.7614	48.1543	9.82822	230.534	36.5813	2.66215	0.000184622	0.0197616	TraesCS7D02G199900	chr7D	156809421	156812935	+	1789	protein_coding	TraesCS7D01G199900 && sp|Q654V6|ODPA2_ORYSJ Pyruvate dehydrogenase E1 component subunit alpha-2, mitochondrial OS=Oryza sativa subsp. japonica OX=39947 GN=Os06g0246500 PE=2 SV=1 && PF00676:Dehydrogenase E1 component	E2F/DP
TraesCS5B02G525400LC	138.615	12.9758	63.7768	7.05837	0.982741	4.09509	71.7892	4.0454	4.16738	0.000184704	0.0197616	TraesCS5B02G525400LC	chr5B	531580653	531582263	-	1611	protein_coding	TraesCS5B01G525400LC && sp|Q99315|YG31B_YEAST Transposon Ty3-G Gag-Pol polyprotein OS=Saccharomyces cerevisiae (strain ATCC 204508 / S288c) OX=559292 GN=TY3B-G PE=1 SV=3 && PF17921:Integrase zinc binding domain|PF17919:RNase H-like domain found in reverse transcriptase	ERF
TraesCS3A02G107000	82.2449	344.448	57.6612	24.7043	22.603	11.4663	161.451	19.5912	3.04657	0.000184901	0.0197616	TraesCS3A02G107000	chr3A	71224173	71225384	+	381	protein_coding	TraesCS3A01G107000 && sp|Q9LVS0|KUA1_ARATH Transcription factor KUA1 OS=Arabidopsis thaliana OX=3702 GN=KUA1 PE=1 SV=1 && PF00249:Myb-like DNA-binding domain	MYB_related
TraesCS4D02G103000	57.2942	192.278	145.027	14.1167	31.4477	16.3804	131.533	20.6483	2.66862	0.000185254	0.0197736	TraesCS4D02G103000	chr4D	81918232	81921969	-	1839	protein_coding	TraesCS4D01G103000 && sp|P05336|ADH1_HORVU Alcohol dehydrogenase 1 OS=Hordeum vulgare OX=4513 GN=ADH1 PE=2 SV=1 && PF00107:Zinc-binding dehydrogenase|PF08240:Alcohol dehydrogenase GroES-like domain	GRF
TraesCS2D02G637000LC	25.8748	33.0293	44.5564	0	0	1.63804	34.4868	0.546012	5.82364	0.000185555	0.0197799	TraesCS2D02G637000LC	chr2D	607645766	607646737	-	780	protein_coding	TraesCS2D01G637000LC && sp|Q6AVI0|RSLE2_ORYSJ Zinc finger BED domain-containing protein RICESLEEPER 2 OS=Oryza sativa subsp. japonica OX=39947 GN=Os03g0733400 PE=2 SV=1 && PF05699:hAT family C-terminal dimerisation region|PF14372:hAT-like transposase, RNase-H fold	bHLH
TraesCS6A02G402100	72.0798	66.0586	72.5134	352.919	266.323	153.156	70.2172	257.466	-1.8724	0.000185982	0.0197904	TraesCS6A02G402100	chr6A	610267294	610276559	+	6063	protein_coding	TraesCS6A01G402100 && sp|Q8RWZ5|SD25_ARATH G-type lectin S-receptor-like serine/threonine-protein kinase SD2-5 OS=Arabidopsis thaliana OX=3702 GN=SD25 PE=1 SV=1 && PF00069:Protein kinase domain|PF01453:D-mannose binding lectin	MYB_related
TraesCS2D02G115300	18.482	11.7962	50.672	159.99	115.963	221.135	26.9834	165.696	-2.60992	0.000186296	0.0197904	TraesCS2D02G115300	chr2D	63908528	63908958	+	431	protein_coding	TraesCS2D01G115300 && sp|A3BNA1|FLP5_ORYSJ Flowering-promoting factor 1-like protein 5 OS=Oryza sativa subsp. japonica OX=39947 GN=Os07g0671000 PE=3 SV=1 && -	-
TraesCS6D02G062300	36.964	18.8739	29.7043	1.1764	0	0	28.514	0.392132	6.34209	0.00018638	0.0197904	TraesCS6D02G062300	chr6D	29089612	29090570	+	855	protein_coding	TraesCS6D01G062300 && sp|Q43214|H2A6_WHEAT Protein H2A.6 OS=Triticum aestivum OX=4565 GN=H2A-3 PE=2 SV=3 && PF00125:Core histone H2A/H2B/H3/H4|PF16211:C-terminus of histone H2A	GeBP
TraesCS7D02G488100	36.0399	21.2331	31.4516	24.7043	650.574	227.687	29.5749	300.989	-3.34561	0.000187308	0.0198631	TraesCS7D02G488100	chr7D	598335590	598336123	+	534	protein_coding	TraesCS7D01G488100 && sp|Q9M0B9|IBL1_ARATH Transcription factor IBH1-like 1 OS=Arabidopsis thaliana OX=3702 GN=IBL1 PE=1 SV=1 && -	bHLH
TraesCS6D02G316600	389.046	258.336	691.061	1831.65	1337.51	1229.35	446.148	1466.17	-1.71534	0.000188238	0.0199359	TraesCS6D02G316600	chr6D	425901816	425904472	-	1786	protein_coding	TraesCS6D01G316600 && sp|Q9ZUF4|RIPK_ARATH Serine/threonine-protein kinase RIPK OS=Arabidopsis thaliana OX=3702 GN=RIPK PE=1 SV=1 && PF07714:Protein tyrosine and serine/threonine kinase	Trihelix
TraesCS6A02G012800	38.8122	130.938	244.623	9.41117	27.5167	10.6472	138.124	15.8584	3.12177	0.000188671	0.0199513	TraesCS6A02G012800	chr6A	5900684	5904508	+	3825	protein_coding	TraesCS6A01G012800 && sp|Q6JN47|EIX1_SOLLC Receptor-like protein EIX1 OS=Solanum lycopersicum OX=4081 GN=EIX1 PE=2 SV=2 && PF08263:Leucine rich repeat N-terminal domain	ARR-B
TraesCS7D02G475600	123.829	243.001	191.33	548.2	2248.51	358.73	186.054	1051.81	-2.49968	0.000188871	0.0199513	TraesCS7D02G475600	chr7D	587726897	587728803	-	1790	protein_coding	TraesCS7D01G475600 && sp|Q8S9J6|ASPA_ARATH Aspartyl protease family protein At5g10770 OS=Arabidopsis thaliana OX=3702 GN=At5g10770 PE=2 SV=1 && PF14541:Xylanase inhibitor C-terminal|PF14543:Xylanase inhibitor N-terminal	Trihelix
TraesCS5D02G477500	5348.69	4609.94	4620.76	9180.59	15265.9	10640.7	4859.8	11695.7	-1.26701	0.000189908	0.020035	TraesCS5D02G477500	chr5D	516785468	516787932	+	1602	protein_coding	TraesCS5D01G477500 && sp|Q7XII4|REM41_ORYSJ Remorin 4.1 OS=Oryza sativa subsp. japonica OX=39947 GN=REM4.1 PE=1 SV=1 && PF03763:Remorin, C-terminal region	-
TraesCS7B02G271800	59.1424	44.8255	129.301	4.70558	13.7584	8.19018	77.7563	8.88471	3.12424	0.000190976	0.0201216	TraesCS7B02G271800	chr7B	498626349	498627435	+	1087	protein_coding	TraesCS7B01G271800 && - && -	-
TraesCS2B02G012800LC	8.3169	17.6943	27.0833	70.5837	617.161	27.8466	17.6982	238.531	-3.7515	0.000191352	0.0201353	TraesCS2B02G012800LC	chr2B	6520288	6530521	-	2931	protein_coding	TraesCS2B01G012800LC && sp|Q9T0J1|CRK26_ARATH Cysteine-rich receptor-like protein kinase 26 OS=Arabidopsis thaliana OX=3702 GN=CRK26 PE=2 SV=1 && PF00069:Protein kinase domain	GRAS
TraesCS5B02G426300	11.0892	37.7478	115.322	0	0	3.27607	54.7198	1.09202	5.5432	0.000192212	0.0201998	TraesCS5B02G426300	chr5B	602066902	602067861	+	960	protein_coding	TraesCS5B01G426300 && sp|Q10CE7|GSTU1_ORYSJ Probable glutathione S-transferase GSTU1 OS=Oryza sativa subsp. japonica OX=39947 GN=GSTU1 PE=1 SV=1 && PF13410:Glutathione S-transferase, C-terminal domain|PF02798:Glutathione S-transferase, N-terminal domain	-
TraesCS3A02G535100	1015.59	60.1605	245.497	919.941	2790.98	10123.1	440.414	4611.33	-3.38795	0.000194244	0.0203629	TraesCS3A02G535100	chr3A	746633408	746634658	-	1096	protein_coding	TraesCS3A01G535100 && sp|Q4JL76|MYBA2_ORYSJ Myb-related protein MYBAS2 OS=Oryza sativa subsp. japonica OX=39947 GN=MYBAS2 PE=2 SV=1 && PF00249:Myb-like DNA-binding domain	MYB
TraesCS4D02G206600	2.7723	4.71847	0	37.6447	27.5167	92.5491	2.49692	52.5702	-4.44295	0.000194262	0.0203629	TraesCS4D02G206600	chr4D	354135924	354138396	+	2341	protein_coding	TraesCS4D01G206600 && sp|P09189|HSP7C_PETHY Heat shock cognate 70 kDa protein OS=Petunia hybrida OX=4102 GN=HSP70 PE=2 SV=1 && PF10712:NAD-specific glutamate dehydrogenase|PF00012:Hsp70 protein	GATA
TraesCS2B02G124300	38.8122	23.5923	48.9247	143.52	206.376	128.586	37.1097	159.494	-2.09762	0.000194604	0.0203659	TraesCS2B02G124300	chr2B	92995350	92997122	+	1368	protein_coding	TraesCS2B01G124300 && sp|Q40372|RIP1_MEDTR Peroxidase RIP1 OS=Medicago truncatula OX=3880 GN=RIP1 PE=2 SV=1 && PF00141:Peroxidase	NAC
novel.5617	16.6338	23.5923	0	212.928	98.2741	199.84	13.4087	170.347	-3.67912	0.000194789	0.0203659	-	chr5D	327770945	327773147	-	2132	-	- && - && -	-
TraesCS3D02G320900LC	5.5446	18.8739	311.895	4.70558	4.9137	3.27607	112.104	4.29845	4.71127	0.000196155	0.0204826	TraesCS3D02G320900LC	chr3D	321709388	321717228	+	396	protein_coding	TraesCS3D01G320900LC && - && PF04827:Plant transposon protein	MYB
TraesCS6A02G330500	3.6964	9.43694	31.4516	35.2919	365.58	140.871	14.8616	180.581	-3.59664	0.00019711	0.020556	TraesCS6A02G330500	chr6A	563026084	563027524	+	1441	protein_coding	TraesCS6A01G330500 && sp|Q9SFE4|ERF12_ARATH Ethylene-responsive transcription factor ERF012 OS=Arabidopsis thaliana OX=3702 GN=ERF012 PE=2 SV=1 && PF00847:AP2 domain	ERF
TraesCS5A02G174700	83.169	46.0051	43.6828	7.05837	0	3.27607	57.6189	3.44482	4.09311	0.000198981	0.0207026	TraesCS5A02G174700	chr5A	367754507	367755446	-	940	protein_coding	TraesCS5A01G174700 && sp|Q6K7E6|ERF1_ORYSJ Ethylene-responsive transcription factor 1 OS=Oryza sativa subsp. japonica OX=39947 GN=EREBP1 PE=1 SV=1 && PF00847:AP2 domain	ERF
TraesCS3B02G612500	4.6205	2.35923	21.8414	17.6459	145.446	283.38	9.60704	148.824	-3.94	0.000199023	0.0207026	TraesCS3B02G612500	chr3B	829935377	829936395	+	957	protein_coding	TraesCS3B01G612500 && sp|Q4PSU4|AGL61_ARATH Agamous-like MADS-box protein AGL61 OS=Arabidopsis thaliana OX=3702 GN=AGL61 PE=1 SV=1 && PF00319:SRF-type transcription factor (DNA-binding and dimerisation domain)	M-type_MADS
TraesCS1A02G273600	39.7363	42.4662	41.9354	139.991	448.13	104.015	41.3793	230.712	-2.47923	0.000199754	0.0207523	TraesCS1A02G273600	chr1A	467191087	467194174	-	2441	protein_coding	TraesCS1A01G273600 && sp|Q9M0X5|CRK25_ARATH Cysteine-rich receptor-like protein kinase 25 OS=Arabidopsis thaliana OX=3702 GN=CRK25 PE=3 SV=1 && PF01657:Salt stress response/antifungal|PF07714:Protein tyrosine and serine/threonine kinase	ERF
TraesCS2A02G505200	0	16.5146	5.24193	39.9975	312.512	65.5215	7.25219	139.344	-4.2865	0.000201037	0.0208591	TraesCS2A02G505200	chr2A	733628800	733631608	+	2809	protein_coding	TraesCS2A01G505200 && sp|O64477|Y2913_ARATH G-type lectin S-receptor-like serine/threonine-protein kinase At2g19130 OS=Arabidopsis thaliana OX=3702 GN=At2g19130 PE=2 SV=1 && PF00954:S-locus glycoprotein domain|PF01453:D-mannose binding lectin|PF00069:Protein kinase domain|PF08276:PAN-like domain	MYB_related
TraesCS2B02G083900	157.097	338.55	228.024	81.1713	58.9645	45.046	241.224	61.7273	1.96926	0.000201388	0.020869	TraesCS2B02G083900	chr2B	46882384	46888261	+	2048	protein_coding	TraesCS2B01G083900 && - && PF09741:Uncharacterized conserved protein (DUF2045)	bZIP
TraesCS3D02G161200	1.8482	0	13.9785	56.467	171.98	64.7025	5.27556	97.7164	-4.18166	0.000203	0.0209896	TraesCS3D02G161200	chr3D	131597769	131598914	+	1146	protein_coding	TraesCS3D01G161200 && - && -	FAR1
TraesCS4D02G343000	34730.4	18902.2	16152.1	2083.4	9240.71	1450.48	23261.6	4258.2	2.44964	0.000203065	0.0209896	TraesCS4D02G343000	chr4D	499302457	499306257	+	2288	protein_coding	TraesCS4D01G343000 && sp|Q5MAU8|PPA27_ARATH Probable inactive purple acid phosphatase 27 OS=Arabidopsis thaliana OX=3702 GN=PAP27 PE=2 SV=1 && PF16656:Purple acid Phosphatase, N-terminal domain|PF00149:Calcineurin-like phosphoesterase|PF17808:Fn3-like domain from Purple Acid Phosphatase|PF14008:Iron/zinc purple acid phosphatase-like protein C	GRAS
novel.2374	870.502	317.317	597.58	1356.38	2114.86	2593.83	595.133	2021.69	-1.76385	0.00020547	0.0212114	-	chr3A	41198226	41220412	+	4149	-	- && sp|Q7XA39|RGA4_SOLBU Putative disease resistance protein RGA4 OS=Solanum bulbocastanum OX=147425 GN=RGA4 PE=2 SV=1 && PF00931:NB-ARC domain	B3
TraesCS6A02G222200	1820.48	1008.57	2000.67	62.349	147.411	579.865	1609.91	263.208	2.61103	0.00020652	0.0212709	TraesCS6A02G222200	chr6A	415098136	415099141	+	1006	protein_coding	TraesCS6A01G222200 && sp|Q9SKN0|S404_ARATH Protein S40-4 OS=Arabidopsis thaliana OX=3702 GN=S40-4 PE=2 SV=1 && PF04520:Senescence regulator	-
TraesCS7A02G350100	13116.7	12826	7972.1	4487.95	5117.13	2819.06	11304.9	4141.38	1.44882	0.000206816	0.0212709	TraesCS7A02G350100	chr7A	512759964	512765806	-	1593	protein_coding	TraesCS7A01G350100 && sp|Q94BN2|SPSY_ARATH Spermine synthase OS=Arabidopsis thaliana OX=3702 GN=SPMS PE=1 SV=1 && PF01564:Spermine/spermidine synthase domain|PF17284:Spermidine synthase tetramerisation domain	NAC
TraesCS3D02G175900	68.3834	268.953	197.446	568.199	935.569	675.69	178.261	726.486	-2.02858	0.000206827	0.0212709	TraesCS3D02G175900	chr3D	157474839	157475870	+	1032	protein_coding	TraesCS3D01G175900 && - && -	MYB_related
TraesCS1A02G356600	0	8.25732	4.36828	63.5254	39.3096	97.4632	4.20853	66.7661	-4.01759	0.000208788	0.0214456	TraesCS1A02G356600	chr1A	539720660	539724029	+	2046	protein_coding	TraesCS1A01G356600 && sp|P17801|KPRO_MAIZE Putative receptor protein kinase ZmPK1 OS=Zea mays OX=4577 GN=PK1 PE=2 SV=2 && PF00069:Protein kinase domain	bHLH
TraesCS7A02G577500LC	31.4194	42.4662	119.691	9.41117	2.94822	4.09509	64.5255	5.48483	3.57886	0.000210153	0.0215482	TraesCS7A02G577500LC	chr7A	594573446	594575318	+	366	protein_coding	TraesCS7A01G577500LC && - && -	-
TraesCS6B02G383800	5.5446	132.117	19.2204	0	0	1.63804	52.2941	0.546012	6.44205	0.000210314	0.0215482	TraesCS6B02G383800	chr6B	658577562	658578499	-	831	protein_coding	TraesCS6B01G383800 && sp|P12948|DHN3_HORVU Dehydrin DHN3 OS=Hordeum vulgare OX=4513 GN=DHN3 PE=2 SV=1 && PF00257:Dehydrin	-
TraesCS7D02G265000	26.7989	30.6701	12.2312	0	0	0	23.2334	0	7.00568	0.000211698	0.0216629	TraesCS7D02G265000	chr7D	246074131	246076185	+	1242	protein_coding	TraesCS7D01G265000 && sp|Q9FGF8|ABR1_ARATH Ethylene-responsive transcription factor ABR1 OS=Arabidopsis thaliana OX=3702 GN=ABR1 PE=2 SV=1 && PF00847:AP2 domain	ERF
TraesCS1A02G382900	28.6471	50.7235	96.1021	110.581	546.404	388.215	58.4909	348.4	-2.57353	0.000212156	0.0216826	TraesCS1A02G382900	chr1A	553704158	553707207	+	2259	protein_coding	TraesCS1A01G382900 && sp|Q6I621|2A5K_ORYSJ Serine/threonine protein phosphatase 2A 57 kDa regulatory subunit B' kappa isoform OS=Oryza sativa subsp. japonica OX=39947 GN=B'KAPPA PE=1 SV=1 && PF01603:Protein phosphatase 2A regulatory B subunit (B56 family)	-
TraesCS2B02G288300	3858.12	1408.46	3046.44	769.363	972.913	932.862	2771	891.713	1.63579	0.000214363	0.0218809	TraesCS2B02G288300	chr2B	398394748	398395077	-	330	protein_coding	TraesCS2B01G288300 && sp|Q0JEF5|FLP4_ORYSJ Flowering-promoting factor 1-like protein 4 OS=Oryza sativa subsp. japonica OX=39947 GN=Os04g0282400 PE=3 SV=1 && -	-
TraesCS7D02G374700	73.0039	123.86	94.3547	281.159	648.609	239.153	97.0728	389.64	-2.00659	0.000216551	0.0220577	TraesCS7D02G374700	chr7D	485025554	485029681	+	3980	protein_coding	TraesCS7D01G374700 && sp|Q1MX30|XA21_ORYSI Receptor kinase-like protein Xa21 OS=Oryza sativa subsp. indica OX=39946 GN=XA21 PE=1 SV=1 && PF07714:Protein tyrosine and serine/threonine kinase|PF08263:Leucine rich repeat N-terminal domain	WRKY
TraesCS1A02G036500LC	10.1651	49.5439	15.7258	0	0	0	25.1449	0	7.11809	0.000216635	0.0220577	TraesCS1A02G036500LC	chr1A	14130283	14131326	-	1044	protein_coding	TraesCS1A01G036500LC && sp|O80933|SCL9_ARATH Scarecrow-like protein 9 OS=Arabidopsis thaliana OX=3702 GN=SCL9 PE=2 SV=1 && PF03514:GRAS domain family	GRAS
TraesCS7D02G163800	1008.19	763.212	1568.21	3029.22	4545.18	2429.21	1113.21	3334.53	-1.58241	0.000217216	0.0220893	TraesCS7D02G163800	chr7D	113347659	113348634	-	976	protein_coding	TraesCS7D01G163800 && - && PF07911:Protein of unknown function (DUF1677)	ARF
TraesCS3B02G312100	85.0172	113.243	96.9757	4.70558	23.5858	3.27607	98.4121	10.5225	3.22591	0.000218551	0.0221975	TraesCS3B02G312100	chr3B	501391638	501394987	-	2611	protein_coding	TraesCS3B01G312100 && sp|Q9LNG5|PPP7L_ARATH Serine/threonine-protein phosphatase 7 long form homolog OS=Arabidopsis thaliana OX=3702 GN=MAIL3 PE=2 SV=1 && PF10536:Plant mobile domain	HB-other
TraesCS4A02G255700	1813.08	589.809	701.545	131.756	341.011	255.534	1034.81	242.767	2.09109	0.000219842	0.0222833	TraesCS4A02G255700	chr4A	567492753	567495470	-	2345	protein_coding	TraesCS4A01G255700 && sp|A2XLM6|EGY3_ORYSI Probable zinc metalloprotease EGY3, chloroplastic OS=Oryza sativa subsp. indica OX=39946 GN=EGY3 PE=3 SV=1 && -	MYB_related
TraesCS5B02G320500	413.997	1410.82	602.822	258.807	193.6	167.899	809.214	206.769	1.9688	0.000219941	0.0222833	TraesCS5B02G320500	chr5B	505805430	505809380	-	2381	protein_coding	TraesCS5B01G320500 && sp|Q689G6|PRR95_ORYSJ Two-component response regulator-like PRR95 OS=Oryza sativa subsp. japonica OX=39947 GN=PRR95 PE=2 SV=1 && PF06203:CCT motif|PF00072:Response regulator receiver domain	ARR-B
TraesCS6B02G227800	322.511	175.763	215.793	491.733	893.311	814.104	238.022	733.05	-1.62232	0.000220827	0.0223386	TraesCS6B02G227800	chr6B	353872113	353875755	-	2510	protein_coding	TraesCS6B01G227800 && - && -	-
TraesCS2D02G221200LC	600.665	849.325	336.357	2331.62	3260.73	1113.87	595.449	2235.41	-1.90893	0.000221033	0.0223386	TraesCS2D02G221200LC	chr2D	155059587	155060174	-	588	protein_coding	TraesCS2D01G221200LC && - && -	-
TraesCS7D02G436800	696.771	811.577	1085.08	1945.76	3250.91	1878.01	864.476	2358.22	-1.44766	0.000222989	0.0225084	TraesCS7D02G436800	chr7D	556120190	556124226	+	3058	protein_coding	TraesCS7D01G436800 && sp|Q653H7|ARFR_ORYSJ Auxin response factor 18 OS=Oryza sativa subsp. japonica OX=39947 GN=ARF18 PE=2 SV=1 && PF02362:B3 DNA binding domain|PF06507:Auxin response factor	ARF
TraesCS1A02G010200	124.753	49.5439	117.07	174.107	573.921	660.948	97.1224	469.658	-2.27205	0.000223675	0.0225498	TraesCS1A02G010200	chr1A	6317837	6324253	+	3228	protein_coding	TraesCS1A01G010200 && sp|Q12700|EXG_SCHOC Glucan 1,3-beta-glucosidase OS=Schwanniomyces occidentalis OX=27300 PE=3 SV=1 && PF00150:Cellulase (glycosyl hydrolase family 5)	-
TraesCS1B02G041400	48.9773	121.501	53.293	412.915	484.491	159.709	74.5903	352.372	-2.24355	0.000225128	0.0226683	TraesCS1B02G041400	chr1B	20834729	20836696	-	1968	protein_coding	TraesCS1B01G041400 && sp|Q9SS43|MUC21_ARATH Xylan glycosyltransferase MUCI21 OS=Arabidopsis thaliana OX=3702 GN=MUCI21 PE=1 SV=1 && PF04577:Glycosyltransferase 61	C2H2
novel.7515	494.393	213.511	474.395	131.756	116.946	82.7209	394.1	110.474	1.83761	0.000225932	0.0227213	-	chr7B	194316570	194319023	-	2271	-	- && - && -	-
TraesCS3D02G365600LC	32.3435	20.0535	31.4516	267.042	77.6365	120.396	27.9495	155.025	-2.46587	0.000227278	0.0228286	TraesCS3D02G365600LC	chr3D	380969138	380969569	-	432	protein_coding	TraesCS3D01G365600LC && - && -	-
TraesCS3B02G380300	1.8482	0	10.4839	38.8211	188.686	37.6748	4.11069	88.3941	-4.39371	0.000228296	0.0229027	TraesCS3B02G380300	chr3B	597816092	597816980	+	889	protein_coding	TraesCS3B01G380300 && sp|Q9FLB1|PYL5_ARATH Abscisic acid receptor PYL5 OS=Arabidopsis thaliana OX=3702 GN=PYL5 PE=1 SV=1 && PF10604:Polyketide cyclase / dehydrase and lipid transport	MYB_related
TraesCS7A02G390600	24.9507	14.1554	6.11559	107.052	258.461	40.9509	15.0739	135.488	-3.16839	0.000230332	0.0230786	TraesCS7A02G390600	chr7A	566788490	566789602	+	1113	protein_coding	TraesCS7A01G390600 && sp|A0A2Z5CV93|U70G2_CROXC Myricetin 3-O-rhamnoside 1,2-glucosyltransferase UGT709G2 OS=Crocosmia x crocosmiiflora OX=1053288 GN=UGT709G2 PE=1 SV=1 && PF00201:UDP-glucoronosyl and UDP-glucosyl transferase	GRAS
TraesCS1D02G310900	63.7629	86.1121	104.839	158.813	675.143	337.436	84.9045	390.464	-2.20155	0.000230777	0.0230949	TraesCS1D02G310900	chr1D	406972758	406974935	+	1804	protein_coding	TraesCS1D01G310900 && sp|Q9SKJ7|PT225_ARATH Probable sugar phosphate/phosphate translocator At2g25520 OS=Arabidopsis thaliana OX=3702 GN=At2g25520 PE=1 SV=1 && PF03151:Triose-phosphate Transporter family	ERF
TraesCS3B02G890100LC	0	0	0	51.7614	16.7066	8.19018	0	25.5527	-7.13816	0.000232285	0.0232174	TraesCS3B02G890100LC	chr3B	821048286	821049426	+	1141	protein_coding	TraesCS3B01G890100LC && - && -	-
TraesCS5B02G245300	0.9241	0	0	18.8223	19.6548	47.5031	0.308033	28.6601	-6.34783	0.000234466	0.0233793	TraesCS5B02G245300	chr5B	426558282	426566220	-	1680	protein_coding	TraesCS5B01G245300 && sp|P46032|PTR2_ARATH Protein NRT1/ PTR FAMILY 8.3 OS=Arabidopsis thaliana OX=3702 GN=NPF8.3 PE=1 SV=1 && PF00854:POT family	G2-like
TraesCS2B02G261500LC	0	0	0	7.05837	39.3096	27.8466	0	24.7382	-7.09661	0.000234477	0.0233793	TraesCS2B02G261500LC	chr2B	167475867	167476946	+	1080	protein_coding	TraesCS2B01G261500LC && - && PF07816:Protein of unknown function (DUF1645)	-
TraesCS3D02G102200	2.7723	0	0	84.7005	10.8101	42.589	0.9241	46.0332	-5.59441	0.000235957	0.0234983	TraesCS3D02G102200	chr3D	54829660	54831549	-	1777	protein_coding	TraesCS3D01G102200 && sp|F8WKW1|UGT2_GARJA 7-deoxyloganetin glucosyltransferase OS=Gardenia jasminoides OX=114476 GN=UGT85A24 PE=1 SV=1 && PF00201:UDP-glucoronosyl and UDP-glucosyl transferase	GRAS
TraesCS3D02G224700	18.482	117.962	8.73655	0	1.96548	0	48.3934	0.655161	6.20494	0.000236466	0.0235203	TraesCS3D02G224700	chr3D	305879964	305882391	-	1834	protein_coding	TraesCS3D01G224700 && sp|Q8LBB2|KING1_ARATH SNF1-related protein kinase regulatory subunit gamma-1 OS=Arabidopsis thaliana OX=3702 GN=KING1 PE=1 SV=2 && -	WRKY
TraesCS4B02G212400	9.241	37.7478	24.4623	0	0	0	23.817	0	7.04105	0.000237351	0.0235621	TraesCS4B02G212400	chr4B	450861298	450863255	-	1878	protein_coding	TraesCS4B01G212400 && - && -	M-type_MADS
TraesCS1D02G259700	0	0	0	9.41117	23.5858	38.4939	0	23.8303	-7.04349	0.000237463	0.0235621	TraesCS1D02G259700	chr1D	352541049	352543894	+	2746	protein_coding	TraesCS1D01G259700 && sp|O64477|Y2913_ARATH G-type lectin S-receptor-like serine/threonine-protein kinase At2g19130 OS=Arabidopsis thaliana OX=3702 GN=At2g19130 PE=2 SV=1 && PF00954:S-locus glycoprotein domain|PF08276:PAN-like domain|PF01453:D-mannose binding lectin|PF00069:Protein kinase domain	MYB_related
TraesCS3A02G441900LC	85.0172	0	48.051	0	0	0	44.3561	0	7.94115	0.000237931	0.02358	TraesCS3A02G441900LC	chr3A	549270462	549270830	-	369	protein_coding	TraesCS3A01G441900LC && - && -	-
TraesCS7D02G131800	140.463	165.146	138.911	499.968	464.836	299.761	148.174	421.522	-1.50837	0.000238346	0.0235853	TraesCS7D02G131800	chr7D	83592021	83599939	+	5283	protein_coding	TraesCS7D01G131800 && sp|Q7XBQ9|RGA2_SOLBU Disease resistance protein RGA2 OS=Solanum bulbocastanum OX=147425 GN=RGA2 PE=1 SV=1 && PF18052:Rx N-terminal domain|PF00931:NB-ARC domain	EIL
TraesCS2A02G076100	24.0266	175.763	53.293	0	9.82741	1.63804	84.3609	3.82182	4.45306	0.000238562	0.0235853	TraesCS2A02G076100	chr2A	34089824	34093354	-	1658	protein_coding	TraesCS2A01G076100 && sp|Q8H3C8|ILL8_ORYSJ IAA-amino acid hydrolase ILR1-like 8 OS=Oryza sativa subsp. japonica OX=39947 GN=ILL8 PE=2 SV=1 && PF07687:Peptidase dimerisation domain|PF01546:Peptidase family M20/M25/M40	NAC
TraesCS1B02G361600	80.3967	115.603	112.702	218.81	976.844	298.942	102.9	498.199	-2.27607	0.000239214	0.0236212	TraesCS1B02G361600	chr1B	589976502	589978318	+	1817	protein_coding	TraesCS1B01G361600 && sp|Q4R1I9|ANGLT_ROSHC Anthocyanidin 5,3-O-glucosyltransferase OS=Rosa hybrid cultivar OX=128735 GN=RhGT1 PE=2 SV=1 && PF00201:UDP-glucoronosyl and UDP-glucosyl transferase	bHLH
TraesCS5A02G223310LC	625.615	340.909	372.177	1182.28	1160.62	1208.87	446.234	1183.92	-1.40719	0.000240762	0.0237454	TraesCS5A02G223310LC	chr5A	275077734	275080583	-	2850	protein_coding	TraesCS5A01G125000 && - && -	FAR1
TraesCS7A02G519300	0.9241	23.5923	80.3763	0	0	0	34.9642	0	7.59769	0.000241901	0.023829	TraesCS7A02G519300	chr7A	703601956	703604149	+	1541	protein_coding	TraesCS7A01G519300 && - && -	-
TraesCS6A02G122000	0	4.71847	0	43.5266	62.8954	36.8558	1.57282	47.7593	-5.03399	0.000243332	0.0239411	TraesCS6A02G122000	chr6A	94197206	94211116	-	2971	protein_coding	TraesCS6A01G122000 && sp|C0LGD6|Y1570_ARATH Probable LRR receptor-like serine/threonine-protein kinase At1g05700 OS=Arabidopsis thaliana OX=3702 GN=At1g05700 PE=1 SV=1 && PF12819:Malectin-like domain|PF07714:Protein tyrosine and serine/threonine kinase	FAR1
TraesCS5D02G516800	0	0	0	23.5279	37.3442	9.82822	0	23.5668	-7.02365	0.000243838	0.0239621	TraesCS5D02G516800	chr5D	539048490	539049556	-	1067	protein_coding	TraesCS5D01G516800 && - && -	-
TraesCS3D02G249200	16.6338	11.7962	29.7043	188.223	88.4467	76.9877	19.3781	117.886	-2.59472	0.00024672	0.0242162	TraesCS3D02G249200	chr3D	348911464	348913175	-	1620	protein_coding	TraesCS3D01G249200 && sp|O81755|PER48_ARATH Putative Peroxidase 48 OS=Arabidopsis thaliana OX=3702 GN=PER48 PE=3 SV=3 && PF00141:Peroxidase	NAC
TraesCS3A02G391000	226.404	188.739	221.908	1615.19	409.803	583.141	212.351	869.378	-2.03267	0.000247255	0.0242396	TraesCS3A02G391000	chr3A	639020286	639025328	+	1893	protein_coding	TraesCS3A01G391000 && - && -	B3
TraesCS5B02G525600LC	96.1064	0	69.8924	0	0	0.819018	55.3329	0.273006	7.29843	0.000249211	0.0243915	TraesCS5B02G525600LC	chr5B	531583634	531584693	-	978	protein_coding	TraesCS5B01G525600LC && - && -	-
TraesCS1D02G062800	636.705	933.077	996.84	175.283	407.837	171.175	855.541	251.432	1.76655	0.000249401	0.0243915	TraesCS1D02G062800	chr1D	42759488	42764120	+	2513	protein_coding	TraesCS1D01G062800 && sp|Q9SJL0|U86A1_ARATH UDP-glycosyltransferase 86A1 OS=Arabidopsis thaliana OX=3702 GN=UGT86A1 PE=2 SV=1 && PF00201:UDP-glucoronosyl and UDP-glucosyl transferase	GRAS
TraesCS4D02G246400	50.8255	71.9567	44.5564	182.341	174.928	208.031	55.7795	188.433	-1.7608	0.000250666	0.0244859	TraesCS4D02G246400	chr4D	414997996	415005388	-	1759	protein_coding	TraesCS4D01G246400 && sp|Q10Q07|NNJA1_ORYSJ Ninja-family protein MODD OS=Oryza sativa subsp. japonica OX=39947 GN=MODD PE=1 SV=1 && PF07897:Ethylene-responsive binding factor-associated repression	-
TraesCS7D02G252800LC	1.8482	10.6166	13.9785	102.346	106.136	44.227	8.81441	84.2365	-3.257	0.000253993	0.0247587	TraesCS7D02G252800LC	chr7D	163284149	163285342	-	1194	protein_coding	TraesCS7D01G252800LC && - && -	-
TraesCS2A02G034400	173.731	189.918	31.4516	14.1167	0	0	131.7	4.70558	4.84871	0.000254083	0.0247587	TraesCS2A02G034400	chr2A	15149592	15150833	-	969	protein_coding	TraesCS2A01G034400 && - && PF03018:Dirigent-like protein	WRKY
TraesCS7B02G081200LC	31.4194	7.0777	31.4516	202.34	116.946	110.567	23.3162	143.285	-2.60806	0.000254367	0.0247587	TraesCS7B02G081200LC	chr7B	48068423	48069043	-	621	protein_coding	TraesCS7B01G081200LC && - && -	-
TraesCS3B02G183800	29.5712	20.0535	16.5994	0	0	0	22.0747	0	6.93339	0.000254771	0.0247685	TraesCS3B02G183800	chr3B	195098448	195103274	-	1380	protein_coding	TraesCS3B01G183800 && sp|Q8VY10|UBC24_ARATH Probable ubiquitin-conjugating enzyme E2 24 OS=Arabidopsis thaliana OX=3702 GN=UBC24 PE=1 SV=1 && PF00179:Ubiquitin-conjugating enzyme	GRAS
novel.2178	245.811	316.137	227.15	502.321	1374.85	745.307	263.033	874.161	-1.73351	0.000255463	0.0248063	-	chr2D	11546824	11549589	-	2683	-	- && - && -	-
TraesCS3A02G149900	25.8748	0	24.4623	49.4086	251.582	416.061	16.779	239.017	-3.8235	0.000260959	0.02531	TraesCS3A02G149900	chr3A	136427933	136430037	-	1525	protein_coding	TraesCS3A01G149900 && sp|Q9CA93|BAC2_ARATH Mitochondrial arginine transporter BAC2 OS=Arabidopsis thaliana OX=3702 GN=BAC2 PE=1 SV=1 && PF00153:Mitochondrial carrier protein	ERF
TraesCS7B02G322700	262.444	202.894	161.626	72.9365	34.3959	58.1503	208.988	55.1609	1.92387	0.000261513	0.0253336	TraesCS7B02G322700	chr7B	573132773	573140556	-	1011	protein_coding	TraesCS7B01G322700 && sp|Q9FG13|CXE15_ARATH Carboxylesterase 15 OS=Arabidopsis thaliana OX=3702 GN=CXE15 PE=1 SV=1 && PF07859:alpha/beta hydrolase fold	NAC
TraesCS1B02G130300	170.958	247.72	150.269	463.5	548.369	522.534	189.649	511.468	-1.43349	0.000263052	0.0254526	TraesCS1B02G130300	chr1B	161210000	161212537	-	2538	protein_coding	TraesCS1B01G130300 && sp|Q9LX66|HERK_ARATH Receptor-like protein kinase HERK 1 OS=Arabidopsis thaliana OX=3702 GN=HERK1 PE=1 SV=1 && PF12819:Malectin-like domain|PF07714:Protein tyrosine and serine/threonine kinase	GRAS
TraesCS4B02G369720LC	24.0266	25.9516	156.384	2.35279	7.86193	1.63804	68.7875	3.95092	4.12676	0.000263429	0.0254589	TraesCS4B02G369720LC	chr4B	445328874	445332177	+	1509	protein_coding	TraesCS4B01G208400 && - && -	-
TraesCS6B02G385900	423.238	620.479	337.231	1411.67	1334.56	983.641	460.316	1243.29	-1.43421	0.000264302	0.0255076	TraesCS6B02G385900	chr6B	660562784	660564508	-	1725	protein_coding	TraesCS6B01G385900 && sp|Q9M0B6|GAE1_ARATH UDP-glucuronate 4-epimerase 1 OS=Arabidopsis thaliana OX=3702 GN=GAE1 PE=1 SV=1 && PF01370:NAD dependent epimerase/dehydratase family	ERF
TraesCS1B02G250700LC	20.3302	23.5923	20.9677	0	0	0	21.6301	0	6.90355	0.000264608	0.0255076	TraesCS1B02G250700LC	chr1B	200985011	200987183	-	1892	protein_coding	TraesCS1B01G250700LC && - && -	-
TraesCS6B02G353200	17.5579	56.6216	324.126	9.41117	13.7584	8.19018	132.769	10.4532	3.66907	0.000264869	0.0255076	TraesCS6B02G353200	chr6B	618942386	618945171	-	1496	protein_coding	TraesCS6B01G353200 && sp|B9FSC8|OPR11_ORYSJ Putative 12-oxophytodienoate reductase 11 OS=Oryza sativa subsp. japonica OX=39947 GN=OPR11 PE=2 SV=1 && PF00724:NADH:flavin oxidoreductase / NADH oxidase family	NAC
TraesCS1A02G353900	28.6471	21.2331	19.2204	144.697	60.9299	153.975	23.0335	119.867	-2.37901	0.000265874	0.0255742	TraesCS1A02G353900	chr1A	537072902	537073777	+	876	protein_coding	TraesCS1A01G353900 && - && -	GRAS
TraesCS5B02G134200	5.5446	11.7962	66.3978	0	0	0	27.9129	0	7.27375	0.000269004	0.0258449	TraesCS5B02G134200	chr5B	251343321	251344156	-	836	protein_coding	TraesCS5B01G134200 && sp|Q9SS31|CML36_ARATH Probable calcium-binding protein CML36 OS=Arabidopsis thaliana OX=3702 GN=CML36 PE=2 SV=1 && PF13499:EF-hand domain pair	HSF
TraesCS2D02G038300	87.7895	89.6509	142.406	269.395	505.129	299.761	106.615	358.095	-1.74657	0.000269791	0.0258901	TraesCS2D02G038300	chr2D	14117408	14120709	-	1663	protein_coding	TraesCS2D01G038300 && sp|P0C042|Y4597_ARATH Uncharacterized protein At4g15970 OS=Arabidopsis thaliana OX=3702 GN=At4g15970 PE=2 SV=1 && PF03407:Nucleotide-diphospho-sugar transferase	-
TraesCS6A02G184500	998.028	509.595	490.121	119.992	219.151	244.067	665.914	194.404	1.77482	0.000270618	0.0259364	TraesCS6A02G184500	chr6A	215527746	215532393	+	4514	protein_coding	TraesCS6A01G184500 && sp|P40973|PLY_LILLO Pectate lyase OS=Lilium longiflorum OX=4690 PE=2 SV=1 && PF00544:Pectate lyase	HD-ZIP
TraesCSU02G142500	5016.94	7057.65	3782.93	14509.7	15088	10811	5285.84	13469.6	-1.34958	0.000270908	0.0259364	TraesCSU02G142500	chrUn	143897980	143904148	+	4234	protein_coding	TraesCSU01G142500 && sp|A2Y0X2|CESA1_ORYSI Probable cellulose synthase A catalytic subunit 1 [UDP-forming] OS=Oryza sativa subsp. indica OX=39946 GN=CESA1 PE=3 SV=1 && PF03552:Cellulose synthase|PF14569:Zinc-binding RING-finger	LBD
TraesCS6D02G295500	35.1158	106.166	280.443	21.1751	15.7239	17.1994	140.575	18.0328	2.96565	0.00027928	0.0267067	TraesCS6D02G295500	chr6D	406334440	406335621	-	1058	protein_coding	TraesCS6D01G295500 && sp|Q6Z7V2|HS24M_ORYSJ 24.1 kDa heat shock protein, mitochondrial OS=Oryza sativa subsp. japonica OX=39947 GN=HSP24.1 PE=2 SV=1 && PF00011:Hsp20/alpha crystallin family	GeBP
TraesCSU02G038400	794.726	1491.04	628.158	2711.59	2811.62	2800.22	971.307	2774.48	-1.51484	0.00027978	0.0267199	TraesCSU02G038400	chrUn	31688559	31690546	+	1616	protein_coding	TraesCSU01G038400 && - && -	-
TraesCS2D02G476800LC	244.886	601.605	222.782	1474.02	1312.94	918.12	356.424	1235.03	-1.79419	0.000280072	0.0267199	TraesCS2D02G476800LC	chr2D	473287109	473287691	+	583	protein_coding	TraesCS2D01G476800LC && - && -	-
TraesCS3B02G384300	16.6338	84.9325	18.3468	0	1.96548	0	39.971	0.655161	5.92952	0.000281562	0.0268054	TraesCS3B02G384300	chr3B	604268999	604271268	+	2270	protein_coding	TraesCS3B01G384300 && sp|Q9FLD8|PP408_ARATH Pentatricopeptide repeat-containing protein At5g39980, chloroplastic OS=Arabidopsis thaliana OX=3702 GN=At5g39980 PE=2 SV=1 && PF13041:PPR repeat family	LBD
TraesCS7B02G288300	306.801	508.415	240.255	1125.81	851.054	1035.24	351.824	1004.03	-1.51422	0.000281624	0.0268054	TraesCS7B02G288300	chr7B	524227815	524229865	-	1462	protein_coding	TraesCS7B01G288300 && sp|Q9LTC0|PBL19_ARATH Probable serine/threonine-protein kinase PBL19 OS=Arabidopsis thaliana OX=3702 GN=PBL19 PE=1 SV=1 && PF00069:Protein kinase domain	Whirly
TraesCS4B02G050600	649.642	575.653	493.615	1182.28	1540.94	1239.99	572.97	1321.07	-1.20531	0.000282224	0.0268229	TraesCS4B02G050600	chr4B	39120047	39122442	+	2049	protein_coding	TraesCS4B01G050600 && sp|A2XLF2|ACT1_ORYSI Actin-1 OS=Oryza sativa subsp. indica OX=39946 GN=ACT1 PE=2 SV=1 && PF00022:Actin	Trihelix
TraesCS4A02G194800	3636.33	2132.75	3941.93	56.467	223.082	1058.17	3237	445.907	2.85892	0.000282464	0.0268229	TraesCS4A02G194800	chr4A	476977837	476980583	+	1995	protein_coding	TraesCS4A01G194800 && sp|Q2QYM3|CIPKE_ORYSJ CBL-interacting protein kinase 14 OS=Oryza sativa subsp. japonica OX=39947 GN=CIPK14 PE=2 SV=1 && PF00069:Protein kinase domain|PF03822:NAF domain	YABBY
TraesCS2D02G313700	1110.77	1145.41	4053.76	155.284	702.66	331.702	2103.31	396.549	2.40686	0.000283415	0.026882	TraesCS2D02G313700	chr2D	403468881	403470133	+	981	protein_coding	TraesCS2D01G313700 && sp|Q9SQ64|COR2_PAPSO Non-functional NADPH-dependent codeinone reductase 2 OS=Papaver somniferum OX=3469 GN=COR2 PE=1 SV=1 && PF00248:Aldo/keto reductase family	FAR1
TraesCS4D02G220200	102.575	122.68	110.954	279.982	269.271	578.227	112.07	375.827	-1.74736	0.000285311	0.0270305	TraesCS4D02G220200	chr4D	375379527	375386169	+	1996	protein_coding	TraesCS4D01G220200 && sp|Q9SZ30|HIS4_ARATH Imidazole glycerol phosphate synthase hisHF, chloroplastic OS=Arabidopsis thaliana OX=3702 GN=HISN4 PE=2 SV=1 && PF00117:Glutamine amidotransferase class-I|PF00977:Histidine biosynthesis protein	-
TraesCS6B02G138900	32.3435	38.9274	20.9677	237.632	89.4294	124.491	30.7462	150.517	-2.29418	0.000287294	0.0271826	TraesCS6B02G138900	chr6B	136099994	136101526	-	1533	protein_coding	TraesCS6B01G138900 && sp|O65451|FB333_ARATH Probable F-box protein At4g22030 OS=Arabidopsis thaliana OX=3702 GN=At4g22030 PE=4 SV=1 && PF14476:Petal formation-expressed	-
TraesCS5B02G202700	418.617	264.234	443.817	882.297	2298.63	845.227	375.556	1342.05	-1.83677	0.000287581	0.0271826	TraesCS5B02G202700	chr5B	368785556	368787191	-	1364	protein_coding	TraesCS5B01G202700 && sp|Q6ERX1|CAD8A_ORYSJ Probable cinnamyl alcohol dehydrogenase 8A OS=Oryza sativa subsp. japonica OX=39947 GN=CAD8A PE=2 SV=1 && PF08240:Alcohol dehydrogenase GroES-like domain|PF00107:Zinc-binding dehydrogenase	HB-other
TraesCS2A02G098700	9.241	20.0535	20.9677	38.8211	447.147	54.8742	16.7541	180.281	-3.4294	0.00028816	0.0272058	TraesCS2A02G098700	chr2A	51944506	51946015	+	1394	protein_coding	TraesCS2A01G098700 && sp|Q5XF79|PBL18_ARATH Probable serine/threonine-protein kinase PBL18 OS=Arabidopsis thaliana OX=3702 GN=PBL18 PE=2 SV=1 && PF07714:Protein tyrosine and serine/threonine kinase	bHLH
TraesCS5B02G293900	87.7895	178.122	125.806	683.486	358.7	332.521	130.573	458.236	-1.81232	0.000288661	0.0272215	TraesCS5B02G293900	chr5B	478476296	478480827	+	2610	protein_coding	TraesCS5B01G293900 && sp|Q8GUH1|PUB33_ARATH U-box domain-containing protein 33 OS=Arabidopsis thaliana OX=3702 GN=PUB33 PE=2 SV=2 && PF00069:Protein kinase domain|PF04564:U-box domain	C2H2
TraesCS4D02G326400	1038.69	1078.17	1206.52	4982.04	2925.62	1889.48	1107.79	3265.71	-1.55948	0.000288992	0.0272215	TraesCS4D02G326400	chr4D	486179743	486183283	-	1587	protein_coding	TraesCS4D01G326400 && sp|Q8H8C7|CEBIP_ORYSJ Chitin elicitor-binding protein OS=Oryza sativa subsp. japonica OX=39947 GN=CEBIP PE=1 SV=1 && -	CO-like
TraesCS4B02G302500	888.06	846.965	712.029	3722.12	1173.39	3133.56	815.685	2676.36	-1.71419	0.000289765	0.0272629	TraesCS4B02G302500	chr4B	589174397	589179349	+	4016	protein_coding	TraesCS4B01G302500 && - && PF19532:Transmembrane protein 131-like|PF12371:Transmembrane protein 131-like N-terminal	-
TraesCS4D02G169800	2614.28	1888.57	2586.89	254.101	820.589	912.387	2363.25	662.359	1.83444	0.000290172	0.0272698	TraesCS4D02G169800	chr4D	295013101	295026519	+	2969	protein_coding	TraesCS4D01G169800 && sp|Q10LP5|SUS4_ORYSJ Sucrose synthase 4 OS=Oryza sativa subsp. japonica OX=39947 GN=SUS4 PE=2 SV=1 && PF00862:Sucrose synthase|PF00534:Glycosyl transferases group 1	HB-other
TraesCS2B02G196500	342.841	543.804	1573.45	134.109	73.7056	257.172	820.032	154.995	2.4024	0.000291438	0.0273574	TraesCS2B02G196500	chr2B	174591805	174593791	-	1497	protein_coding	TraesCS2B01G196500 && sp|B5X3B2|APMAP_SALSA Adipocyte plasma membrane-associated protein OS=Salmo salar OX=8030 GN=apmap PE=2 SV=1 && PF03088:Strictosidine synthase	MYB_related
TraesCS4B02G325400	0	1.17962	0	43.5266	24.5685	14.7423	0.393206	27.6125	-6.28885	0.000291863	0.0273658	TraesCS4B02G325400	chr4B	616303987	616304794	+	699	protein_coding	TraesCS4B01G325400 && sp|Q9SII6|PIX13_ARATH Probable serine/threonine-protein kinase PIX13 OS=Arabidopsis thaliana OX=3702 GN=PIX13 PE=1 SV=2 && PF00069:Protein kinase domain	bHLH
TraesCS2D02G564900	218.088	289.006	62.9032	14.1167	29.4822	45.865	189.999	29.8213	2.66293	0.000295314	0.0276565	TraesCS2D02G564900	chr2D	635161247	635166604	+	2216	protein_coding	TraesCS2D01G564900 && sp|Q2UXF7|6FEH_WHEAT Fructan 6-exohydrolase OS=Triticum aestivum OX=4565 GN=6-FEH PE=1 SV=1 && PF08244:Glycosyl hydrolases family 32 C terminal|PF00251:Glycosyl hydrolases family 32 N-terminal domain	-
TraesCS6A02G065900	124.753	173.404	331.115	18.8223	62.8954	40.1319	209.758	40.6166	2.36541	0.00029564	0.0276565	TraesCS6A02G065900	chr6A	35254826	35255863	+	1038	protein_coding	TraesCS6A01G065900 && sp|Q9ZPX9|KIC_ARATH Calcium-binding protein KIC OS=Arabidopsis thaliana OX=3702 GN=KIC PE=1 SV=2 && PF13833:EF-hand domain pair	MYB_related
TraesCS6A02G130100	279.078	373.939	271.707	87.0533	93.3604	131.043	308.241	103.819	1.56679	0.000297192	0.0277433	TraesCS6A02G130100	chr6A	101858318	101860204	+	1583	protein_coding	TraesCS6A01G130100 && sp|Q43257|C71C4_MAIZE indole-2-monooxygenase OS=Zea mays OX=4577 GN=CYP71C4 PE=1 SV=1 && PF00067:Cytochrome P450	E2F/DP
TraesCS2B02G124600	0	1.17962	3.49462	0	309.563	24.5706	1.55808	111.378	-6.1437	0.000297246	0.0277433	TraesCS2B02G124600	chr2B	93111902	93113306	+	1195	protein_coding	TraesCS2B01G124600 && sp|Q7F1U0|PER22_ORYSJ Peroxidase 22.3 OS=Oryza sativa subsp. japonica OX=39947 GN=POX22.3 PE=2 SV=1 && PF00141:Peroxidase	NAC
TraesCS3B02G334400	1630.11	1499.29	2011.15	3588.01	3532.95	3944.39	1713.52	3688.45	-1.10592	0.000298122	0.0277933	TraesCS3B02G334400	chr3B	540490811	540498364	-	2616	protein_coding	TraesCS3B01G334400 && sp|Q6K4T4|SERK4_ORYSJ LRR receptor kinase SERK2 OS=Oryza sativa subsp. japonica OX=39947 GN=SERK4 PE=3 SV=1 && PF07714:Protein tyrosine and serine/threonine kinase	CO-like
TraesCS2D02G104600	10.1651	0	0	98.8172	70.7573	72.0736	3.38837	80.5494	-4.54956	0.000299065	0.0278495	TraesCS2D02G104600	chr2D	56297881	56299883	+	1304	protein_coding	TraesCS2D01G104600 && sp|K4BIZ9|WRK70_SOLLC WRKY DNA-binding transcription factor 70 OS=Solanum lycopersicum OX=4081 GN=WRKY70 PE=2 SV=1 && PF03106:WRKY DNA -binding domain	WRKY
TraesCS7A02G133500	1601.46	1166.64	2915.39	315.274	488.422	800.181	1894.5	534.626	1.8246	0.000301023	0.0279999	TraesCS7A02G133500	chr7A	85611553	85621413	-	3353	protein_coding	TraesCS7A01G133500 && sp|Q8GTR4|PULA1_ARATH Pullulanase 1, chloroplastic OS=Arabidopsis thaliana OX=3702 GN=PU1 PE=1 SV=2 && PF02922:Carbohydrate-binding module 48 (Isoamylase N-terminal domain)|PF11852:Alpha-1,6-glucosidases, pullulanase-type, C-terminal|PF17967:Pullulanase N2 domain	B3
TraesCS6A02G292400	484.228	519.032	379.166	187.047	124.808	192.469	460.809	168.108	1.45435	0.000304267	0.0282695	TraesCS6A02G292400	chr6A	524319512	524319892	-	381	protein_coding	TraesCS6A01G292400 && - && -	-
TraesCS3A02G381400	170.034	141.554	142.406	39.9975	30.465	52.4172	151.331	40.9599	1.88273	0.000305692	0.0283697	TraesCS3A02G381400	chr3A	631710088	631711142	+	1055	protein_coding	TraesCS3A01G381400 && sp|Q0J8J8|PMI28_ORYSJ Pectinesterase inhibitor 28 OS=Oryza sativa subsp. japonica OX=39947 GN=PMEI28 PE=2 SV=1 && PF04043:Plant invertase/pectin methylesterase inhibitor	-
TraesCS6B02G263000	250.431	235.923	161.626	675.251	458.94	613.445	215.994	582.545	-1.43192	0.00030635	0.0283985	TraesCS6B02G263000	chr6B	473540259	473541658	-	1229	protein_coding	TraesCS6B01G263000 && sp|Q9FMW4|GEML8_ARATH Putative GEM-like protein 8 OS=Arabidopsis thaliana OX=3702 GN=At5g23370 PE=3 SV=1 && PF02893:GRAM domain	MYB
TraesCS7D02G158300	401.059	517.852	383.535	951.704	1877.04	934.5	434.149	1254.41	-1.53123	0.000307239	0.0284486	TraesCS7D02G158300	chr7D	106073524	106078186	-	2096	protein_coding	TraesCS7D01G158300 && sp|Q9ZUG9|LRL1_ARATH Transcription factor LRL1 OS=Arabidopsis thaliana OX=3702 GN=LRL1 PE=1 SV=1 && PF00010:Helix-loop-helix DNA-binding domain	bHLH
TraesCS3D02G249000	309.573	677.1	248.992	77.6421	105.153	138.414	411.889	107.07	1.94051	0.000309314	0.0285842	TraesCS3D02G249000	chr3D	348158072	348161269	-	1754	protein_coding	TraesCS3D01G249000 && sp|Q6L5H6|P2C50_ORYSJ Protein phosphatase 2C 50 OS=Oryza sativa subsp. japonica OX=39947 GN=PP2C50 PE=1 SV=1 && PF00481:Protein phosphatase 2C	NAC
TraesCS5D02G055600LC	58.2183	50.7235	86.4919	221.162	183.773	242.429	65.1446	215.788	-1.72497	0.000309402	0.0285842	TraesCS5D02G055600LC	chr5D	35308299	35308703	+	405	protein_coding	TraesCS5D01G055600LC && - && -	-
TraesCS5B02G528200	108.12	18.8739	126.68	225.868	464.836	851.779	84.5578	514.161	-2.60143	0.000309797	0.0285884	TraesCS5B02G528200	chr5B	687160010	687163240	-	2243	protein_coding	TraesCS5B01G528200 && sp|P93604|LRK10_WHEAT Rust resistance kinase Lr10 OS=Triticum aestivum OX=4565 GN=LRK10 PE=2 SV=1 && PF00069:Protein kinase domain	HD-ZIP
TraesCS3B02G604500LC	39.7363	106.166	45.4301	0	3.93096	8.19018	63.7773	4.04038	3.93623	0.00031153	0.0287159	TraesCS3B02G604500LC	chr3B	651409548	651413143	-	2073	protein_coding	TraesCS3B01G604500LC && - && PF13456:Reverse transcriptase-like	bZIP
TraesCS3A02G055500	248.583	112.064	144.153	405.857	458.94	1193.31	168.267	686.035	-2.02719	0.000313107	0.0288288	TraesCS3A02G055500	chr3A	32145925	32149547	+	1831	protein_coding	TraesCS3A01G055500 && sp|Q8S4F6|SQD2_ARATH Sulfoquinovosyl transferase SQD2 OS=Arabidopsis thaliana OX=3702 GN=SQD2 PE=1 SV=1 && PF00534:Glycosyl transferases group 1|PF13439:Glycosyltransferase Family 4	-
TraesCS6D02G378100	60.0665	82.5732	88.2392	18.8223	10.8101	6.55215	76.9596	12.0615	2.69043	0.000314224	0.028899	TraesCS6D02G378100	chr6D	460648164	460652755	+	2752	protein_coding	TraesCS6D01G378100 && sp|Q9LL45|TBP1_ORYSJ Telomere-binding protein 1 OS=Oryza sativa subsp. japonica OX=39947 GN=TBP1 PE=1 SV=2 && -	MYB_related
novel.7102	54.5219	27.1312	25.336	195.282	254.53	86.816	35.663	178.876	-2.32353	0.000315166	0.0289531	-	chr7A	296740032	296743947	-	3489	-	- && - && -	FAR1
TraesCS6D02G094700	788.257	422.303	566.128	97.6408	179.842	244.887	592.23	174.123	1.764	0.000317542	0.0291386	TraesCS6D02G094700	chr6D	59087181	59089216	-	1907	protein_coding	TraesCS6D01G094700 && sp|F8WKW1|UGT2_GARJA 7-deoxyloganetin glucosyltransferase OS=Gardenia jasminoides OX=114476 GN=UGT85A24 PE=1 SV=1 && PF00201:UDP-glucoronosyl and UDP-glucosyl transferase	GRAS
novel.2056	100.727	139.195	79.5026	14.1167	31.4477	13.1043	106.475	19.5563	2.44369	0.000321946	0.0295097	-	chr2D	175283667	175285852	+	993	-	- && - && -	-
TraesCS1B02G255700	133.994	181.661	128.427	529.378	242.737	1086.84	148.028	619.651	-2.06696	0.000322421	0.0295193	TraesCS1B02G255700	chr1B	450451340	450453905	-	1655	protein_coding	TraesCS1B01G255700 && sp|Q3E936|MAKR1_ARATH Probable membrane-associated kinase regulator 1 OS=Arabidopsis thaliana OX=3702 GN=MAKR1 PE=1 SV=1 && -	-
TraesCS4B02G316400	0	1.17962	1.74731	79.9949	11.7929	22.9325	0.975643	38.2401	-5.29091	0.000322773	0.0295193	TraesCS4B02G316400	chr4B	605930819	605933060	-	1874	protein_coding	TraesCS4B01G316400 && sp|Q9FL41|WTR38_ARATH WAT1-related protein At5g07050 OS=Arabidopsis thaliana OX=3702 GN=At5g07050 PE=2 SV=1 && PF00892:EamA-like transporter family	GRAS
TraesCS4A02G017200	1764.11	1283.42	2095.9	3202.15	10209.7	4300.67	1714.48	5904.17	-1.78387	0.000323602	0.029562	TraesCS4A02G017200	chr4A	11646342	11648593	+	833	protein_coding	TraesCS4A01G017200 && - && -	-
TraesCS1B02G223300	411.224	1526.42	512.836	3413.9	12877.8	1010.67	816.828	5767.47	-2.82014	0.000325161	0.0296713	TraesCS1B02G223300	chr1B	400771219	400774008	+	2292	protein_coding	TraesCS1B01G223300 && sp|Q6NKX1|PROD2_ARATH Proline dehydrogenase 2, mitochondrial OS=Arabidopsis thaliana OX=3702 GN=POX2 PE=1 SV=1 && PF01619:Proline dehydrogenase	-
TraesCS3D02G209500	1624.57	1683.31	1099.93	716.425	568.024	497.144	1469.27	593.864	1.30728	0.000326597	0.0297691	TraesCS3D02G209500	chr3D	277066200	277067527	+	1050	protein_coding	TraesCS3D01G209500 && sp|Q9C9A3|HIP20_ARATH Heavy metal-associated isoprenylated plant protein 20 OS=Arabidopsis thaliana OX=3702 GN=HIPP20 PE=1 SV=1 && PF00403:Heavy-metal-associated domain	MIKC_MADS
TraesCS1D02G353800	1154.2	711.309	1090.32	337.626	433.389	403.776	985.277	391.597	1.33115	0.000328072	0.0298684	TraesCS1D02G353800	chr1D	439305464	439306254	+	791	protein_coding	TraesCS1D01G353800 && - && PF04520:Senescence regulator	-
TraesCS6B02G158600	97.9546	58.9809	70.7661	129.404	401.941	437.356	75.9005	322.9	-2.08864	0.000328417	0.0298684	TraesCS6B02G158600	chr6B	161342271	161344146	-	1722	protein_coding	TraesCS6B01G158600 && sp|Q9ZWR8|ANTA_GENTR Anthocyanin 5-aromatic acyltransferase OS=Gentiana triflora OX=55190 PE=1 SV=1 && PF02458:Transferase family	Whirly
TraesCS7D02G048900	3.6964	14.1554	65.5241	0	0	0	27.792	0	7.26721	0.000329315	0.0299168	TraesCS7D02G048900	chr7D	25188992	25193505	+	2628	protein_coding	TraesCS7D01G048900 && sp|O82485|OPT7_ARATH Oligopeptide transporter 7 OS=Arabidopsis thaliana OX=3702 GN=OPT7 PE=2 SV=1 && PF03169:OPT oligopeptide transporter protein	M-type_MADS
TraesCS1A02G277400	360.399	161.608	267.338	591.727	801.917	1039.33	263.115	810.993	-1.62318	0.000330799	0.0300084	TraesCS1A02G277400	chr1A	472550277	472552563	+	2287	protein_coding	TraesCS1A01G277400 && sp|Q9ZUX1|C94C1_ARATH Cytochrome P450 94C1 OS=Arabidopsis thaliana OX=3702 GN=CYP94C1 PE=1 SV=1 && PF00067:Cytochrome P450	C2H2
TraesCS3B02G536100	1.8482	20.0535	67.2714	0	0	0	29.7244	0	7.36365	0.000331057	0.0300084	TraesCS3B02G536100	chr3B	776120368	776121462	-	972	protein_coding	TraesCS3B01G536100 && sp|Q03664|GSTX3_TOBAC Probable glutathione S-transferase OS=Nicotiana tabacum OX=4097 PE=2 SV=1 && PF02798:Glutathione S-transferase, N-terminal domain	-
TraesCS7D02G153200	898.225	824.553	934.811	1911.64	2501.08	1652.78	885.863	2021.83	-1.19031	0.000331579	0.0300224	TraesCS7D02G153200	chr7D	101580418	101585719	-	2095	protein_coding	TraesCS7D01G153200 && - && -	C2H2
TraesCS7B02G022400LC	703.24	644.071	1390.86	169.401	397.027	133.5	912.723	233.309	1.96834	0.000332979	0.0301158	TraesCS7B02G022400LC	chr7B	12406344	12409342	-	1719	protein_coding	TraesCS7B01G022400LC && sp|Q9LYS2|AB10C_ARATH ABC transporter C family member 10 OS=Arabidopsis thaliana OX=3702 GN=ABCC10 PE=2 SV=2 && PF00664:ABC transporter transmembrane region|PF00005:ABC transporter	bZIP
TraesCS7D02G333900	6599.92	3476.33	3935.82	15830.8	11124.6	10339.3	4670.69	12431.6	-1.41222	0.000334819	0.0302487	TraesCS7D02G333900	chr7D	425502517	425509832	-	3373	protein_coding	TraesCS7D01G333900 && sp|P29195|CAPP1_SORBI Phosphoenolpyruvate carboxylase 1 OS=Sorghum bicolor OX=4558 GN=PEPC PE=2 SV=1 && PF00311:Phosphoenolpyruvate carboxylase	-
TraesCS3A02G184000	547.067	921.281	394.892	1784.59	2306.49	1425.91	621.08	1839	-1.56681	0.000336376	0.0303559	TraesCS3A02G184000	chr3A	214116286	214126041	-	3643	protein_coding	TraesCS3A01G184000 && sp|Q6YZX6|ACOHC_ORYSJ Putative aconitate hydratase, cytoplasmic OS=Oryza sativa subsp. japonica OX=39947 GN=Os08g0191100 PE=3 SV=1 && PF00330:Aconitase family (aconitate hydratase)|PF00694:Aconitase C-terminal domain	bHLH
TraesCS7B02G166100	31.4194	30.6701	26.2097	125.874	109.084	106.472	29.433	113.81	-1.95165	0.00033681	0.0303615	TraesCS7B02G166100	chr7B	228917240	228920939	-	1874	protein_coding	TraesCS7B01G166100 && sp|Q69IL4|RF2A_ORYSJ Transcription factor RF2a OS=Oryza sativa subsp. japonica OX=39947 GN=RF2a PE=1 SV=1 && PF00170:bZIP transcription factor	bZIP
TraesCS7D02G312200	0.9241	3.53885	0	61.1726	77.6365	6.55215	1.48765	48.4538	-5.09957	0.000337246	0.0303649	TraesCS7D02G312200	chr7D	395875438	395877617	-	1999	protein_coding	TraesCS7D01G312200 && sp|Q9LNA5|ACR8_ARATH ACT domain-containing protein ACR8 OS=Arabidopsis thaliana OX=3702 GN=ACR8 PE=2 SV=1 && -	TCP
TraesCS3D02G178800LC	0.9241	0	0	18.8223	31.4477	27.0276	0.308033	25.7659	-6.1927	0.00033759	0.0303649	TraesCS3D02G178800LC	chr3D	124501764	124502312	+	416	protein_coding	TraesCS3D01G178800LC && - && -	-
TraesCS3B02G093300	3.6964	0	1.74731	4.70558	96.3086	66.3405	1.81457	55.7849	-4.90525	0.000339	0.0304582	TraesCS3B02G093300	chr3B	62313202	62315456	-	1309	protein_coding	TraesCS3B01G093300 && sp|Q8H7M1|NAC58_ORYSJ NAC domain-containing protein 58 OS=Oryza sativa subsp. japonica OX=39947 GN=NAC58 PE=2 SV=1 && PF02365:No apical meristem (NAM) protein	NAC
TraesCS7A02G166400LC	28.6471	21.2331	13.9785	0	0	0	21.2862	0	6.88055	0.000341991	0.0306932	TraesCS7A02G166400LC	chr7A	78725633	78726891	-	745	protein_coding	TraesCS7A01G166400LC && - && -	-
TraesCS2D02G296700	415.845	406.968	383.535	874.062	933.604	824.752	402.116	877.472	-1.12576	0.000343263	0.0307736	TraesCS2D02G296700	chr2D	379107195	379108520	+	1326	protein_coding	TraesCS2D01G296700 && sp|Q9FLF4|PUB27_ARATH U-box domain-containing protein 27 OS=Arabidopsis thaliana OX=3702 GN=PUB27 PE=2 SV=1 && PF04564:U-box domain	bHLH
TraesCS3B02G172600	3.6964	71.9567	10.4839	0	0	0	28.7123	0	7.30906	0.000345152	0.030909	TraesCS3B02G172600	chr3B	173106635	173110992	-	1963	protein_coding	TraesCS3B01G172600 && - && -	-
TraesCS5A02G602500LC	213.467	417.585	365.188	691.721	1183.22	1002.48	332.08	959.14	-1.53111	0.000346151	0.0309646	TraesCS5A02G602500LC	chr5A	626086915	626088626	+	1712	protein_coding	TraesCS5A01G602500LC && - && -	-
TraesCS6D02G352200	195.909	263.055	228.898	554.082	708.556	484.04	229.287	582.226	-1.34504	0.000346846	0.0309929	TraesCS6D02G352200	chr6D	448708061	448713971	+	2369	protein_coding	TraesCS6D01G352200 && sp|Q0DWQ1|MGDG3_ORYSJ Probable monogalactosyldiacylglycerol synthase 3, chloroplastic OS=Oryza sativa subsp. japonica OX=39947 GN=MGD3 PE=3 SV=2 && PF06925:Monogalactosyldiacylglycerol (MGDG) synthase	-
TraesCS5B02G120700LC	99.8028	0	27.957	0	0	0	42.5866	0	7.8823	0.000347545	0.0309932	TraesCS5B02G120700LC	chr5B	100028875	100029249	-	375	protein_coding	TraesCS5B01G120700LC && - && -	-
TraesCS4B02G208700	31.4194	25.9516	33.1989	159.99	251.582	62.2454	30.19	157.939	-2.38428	0.000347607	0.0309932	TraesCS4B02G208700	chr4B	446200216	446201887	-	1672	protein_coding	TraesCS4B01G208700 && sp|Q9LZL3|PCS1L_ARATH Aspartic proteinase PCS1 OS=Arabidopsis thaliana OX=3702 GN=PCS1 PE=2 SV=1 && PF14541:Xylanase inhibitor C-terminal|PF14543:Xylanase inhibitor N-terminal	G2-like
TraesCS5A02G493800	700.468	856.402	793.279	1541.08	4117.68	1736.32	783.383	2465.03	-1.65394	0.000348084	0.0310019	TraesCS5A02G493800	chr5A	662527264	662531517	-	2317	protein_coding	TraesCS5A01G493800 && sp|Q3EDL4|Y1154_ARATH Probable serine/threonine-protein kinase At1g01540 OS=Arabidopsis thaliana OX=3702 GN=At1g01540 PE=1 SV=2 && PF07714:Protein tyrosine and serine/threonine kinase	bHLH
TraesCS3B02G565800	903.77	819.834	857.929	1664.6	1854.43	1842.79	860.511	1787.27	-1.05447	0.000351344	0.0312581	TraesCS3B02G565800	chr3B	798302583	798311374	-	2308	protein_coding	TraesCS3B01G565800 && sp|Q5JN42|PSD2_ORYSJ Phosphatidylserine decarboxylase proenzyme 2 OS=Oryza sativa subsp. japonica OX=39947 GN=PSD2 PE=3 SV=3 && PF02666:Phosphatidylserine decarboxylase	-
TraesCS6B02G411100	3.6964	27.1312	45.4301	0	0	0	25.4192	0	7.13699	0.000352045	0.0312864	TraesCS6B02G411100	chr6B	685151286	685153392	+	1243	protein_coding	TraesCS6B01G411100 && sp|P17070|PCNA_ORYSJ Proliferating cell nuclear antigen OS=Oryza sativa subsp. japonica OX=39947 GN=Os02g0805200 PE=1 SV=2 && PF02747:Proliferating cell nuclear antigen, C-terminal domain|PF00705:Proliferating cell nuclear antigen, N-terminal domain	-
TraesCS6D02G332500	25.8748	82.5732	22.715	2.35279	0	3.27607	43.721	1.87629	4.52414	0.000353166	0.031352	TraesCS6D02G332500	chr6D	434811674	434812738	+	540	protein_coding	TraesCS6D01G332500 && sp|P46525|CS120_WHEAT Cold-shock protein CS120 OS=Triticum aestivum OX=4565 GN=CS120 PE=2 SV=2 && PF00257:Dehydrin	-
TraesCSU02G102100LC	38.8122	0	64.6505	99.9936	584.731	715.822	34.4876	466.849	-3.754	0.000353828	0.0313539	TraesCSU02G102100LC	chrUn	50992527	50993246	+	720	protein_coding	TraesCSU01G102100LC && sp|Q9XF43|KCS6_ARATH 3-ketoacyl-CoA synthase 6 OS=Arabidopsis thaliana OX=3702 GN=CUT1 PE=1 SV=1 && PF08541:3-Oxoacyl-[acyl-carrier-protein (ACP)] synthase III C terminal|PF08392:FAE1/Type III polyketide synthase-like protein	-
TraesCS2B02G409300	216.239	395.172	933.064	51.7614	93.3604	162.985	514.825	102.702	2.32302	0.000353954	0.0313539	TraesCS2B02G409300	chr2B	582802764	582810246	+	4159	protein_coding	TraesCS2B01G409300 && sp|A2XW22|DHE2_ORYSI Glutamate dehydrogenase 2, mitochondrial OS=Oryza sativa subsp. indica OX=39946 GN=GDH2 PE=3 SV=1 && PF02812:Glu/Leu/Phe/Val dehydrogenase, dimerisation domain|PF00208:Glutamate/Leucine/Phenylalanine/Valine dehydrogenase	-
TraesCS7D02G133500	1483.18	1049.86	2648.92	12143.9	2736.93	6523.48	1727.32	7134.78	-2.04614	0.00035507	0.0314187	TraesCS7D02G133500	chr7D	84600233	84604354	-	3938	protein_coding	TraesCS7D01G133500 && sp|Q8RX87|RFS6_ARATH Probable galactinol--sucrose galactosyltransferase 6 OS=Arabidopsis thaliana OX=3702 GN=RFS6 PE=1 SV=2 && PF05691:Raffinose synthase or seed imbibition protein Sip1	-
TraesCS7B02G748300LC	77.6244	0	44.5564	0	0	0	40.7269	0	7.81806	0.000355925	0.0314603	TraesCS7B02G748300LC	chr7B	708570011	708570544	-	534	protein_coding	TraesCS7B01G748300LC && - && PF14223:gag-polypeptide of LTR copia-type	LBD
TraesCS7A02G137700LC	0	0	0	27.0571	11.7929	25.3896	0	21.4132	-6.8863	0.000356522	0.031479	TraesCS7A02G137700LC	chr7A	61801448	61802974	-	1527	protein_coding	TraesCS7A01G137700LC && - && PF04827:Plant transposon protein	GRAS
TraesCS6D02G291800	78.5485	283.108	313.642	636.43	1744.37	705.994	225.1	1028.93	-2.19291	0.000357558	0.0315097	TraesCS6D02G291800	chr6D	402350153	402353829	-	2298	protein_coding	TraesCS6D01G291800 && sp|Q6Z5P2|GUN7_ORYSJ Endoglucanase 7 OS=Oryza sativa subsp. japonica OX=39947 GN=GLU10 PE=2 SV=1 && PF00759:Glycosyl hydrolase family 9	WRKY
TraesCS5A02G385400	36.964	18.8739	10.4839	0	0	0	22.1072	0	6.9355	0.00035764	0.0315097	TraesCS5A02G385400	chr5A	582980747	582982807	+	1882	protein_coding	TraesCS5A01G385400 && sp|Q94F20|DGR2_ARATH Protein DUF642 L-GALACTONO-1,4-LACTONE-RESPONSIVE GENE 2 OS=Arabidopsis thaliana OX=3702 GN=DGR2 PE=2 SV=1 && PF04862:Protein of unknown function (DUF642)	B3
TraesCS5D02G155600	12.9374	232.385	3.49462	0	3.93096	0	82.9389	1.31032	5.98077	0.00036246	0.0318967	TraesCS5D02G155600	chr5D	243879497	243882197	-	2701	protein_coding	TraesCS5D01G155600 && sp|Q9SIT5|CHX15_ARATH Cation/H(+) antiporter 15 OS=Arabidopsis thaliana OX=3702 GN=CHX15 PE=2 SV=1 && PF00999:Sodium/hydrogen exchanger family	HSF
TraesCS7A02G542600	16.6338	14.1554	18.3468	144.697	90.4122	49.1411	16.3787	94.75	-2.52653	0.000362813	0.0318967	TraesCS7A02G542600	chr7A	719417796	719418420	+	525	protein_coding	TraesCS7A01G542600 && sp|P80728|MAVI_CUCPE Mavicyanin OS=Cucurbita pepo OX=3663 PE=1 SV=1 && PF02298:Plastocyanin-like domain	MYB
TraesCS2A02G389900	932.417	1059.3	2078.43	479.969	426.51	510.248	1356.71	472.242	1.52266	0.00036351	0.0319236	TraesCS2A02G389900	chr2A	638684152	638689169	-	2031	protein_coding	TraesCS2A01G389900 && sp|A2XW22|DHE2_ORYSI Glutamate dehydrogenase 2, mitochondrial OS=Oryza sativa subsp. indica OX=39946 GN=GDH2 PE=3 SV=1 && PF02812:Glu/Leu/Phe/Val dehydrogenase, dimerisation domain|PF00208:Glutamate/Leucine/Phenylalanine/Valine dehydrogenase	-
TraesCS3A02G169600	0	9.43694	0	152.931	92.3776	21.2945	3.14565	88.8679	-4.87829	0.000366018	0.0321094	TraesCS3A02G169600	chr3A	177702531	177704115	-	1585	protein_coding	TraesCS3A01G169600 && sp|Q9FG33|LRKS5_ARATH Probable L-type lectin-domain containing receptor kinase S.5 OS=Arabidopsis thaliana OX=3702 GN=LECRKS5 PE=2 SV=1 && PF00139:Legume lectin domain|PF07714:Protein tyrosine and serine/threonine kinase	S1Fa-like
TraesCS5B02G315500	0	0	0	18.8223	57.9817	3.27607	0	26.6934	-7.20374	0.000366493	0.0321166	TraesCS5B02G315500	chr5B	497504283	497505423	+	1063	protein_coding	TraesCS5B01G315500 && sp|O22259|ERF71_ARATH Ethylene-responsive transcription factor ERF071 OS=Arabidopsis thaliana OX=3702 GN=ERF071 PE=1 SV=1 && PF00847:AP2 domain	ERF
TraesCS7B02G136000	280.926	56.6216	288.306	563.494	940.483	1469.32	208.618	991.099	-2.24681	0.000367249	0.0321484	TraesCS7B02G136000	chr7B	167686223	167687956	-	1524	protein_coding	TraesCS7B01G136000 && sp|Q7F8T6|OMT17_ORYSJ Tricin synthase 2 OS=Oryza sativa subsp. japonica OX=39947 GN=ROMT-17 PE=1 SV=1 && PF01596:O-methyltransferase	ERF
TraesCS1D02G369300	120.133	34.2089	144.153	11.764	0	0	99.4983	3.92132	4.71665	0.000367853	0.0321669	TraesCS1D02G369300	chr1D	448376690	448377614	+	825	protein_coding	TraesCS1D01G369300 && sp|P14928|LEA1_HORVU ABA-inducible protein PHV A1 OS=Hordeum vulgare OX=4513 GN=HVA1 PE=2 SV=1 && -	-
TraesCS1A02G115400	134.919	1018.01	195.699	44.703	48.1543	106.472	449.542	66.4432	2.7547	0.00036879	0.0322144	TraesCS1A02G115400	chr1A	119739449	119740541	+	967	protein_coding	TraesCS1A01G115400 && sp|Q681K2|ATS3A_ARATH Embryo-specific protein ATS3A OS=Arabidopsis thaliana OX=3702 GN=ATS3A PE=1 SV=1 && PF06232:Embryo-specific protein 3, (ATS3)	-
TraesCS5D02G218900	200.53	161.608	186.962	412.915	492.353	437.356	183.033	447.541	-1.2892	0.000369252	0.0322203	TraesCS5D02G218900	chr5D	327990370	327992280	-	1806	protein_coding	TraesCS5D01G218900 && sp|Q9FGH9|E70B1_ARATH Exocyst complex component EXO70B1 OS=Arabidopsis thaliana OX=3702 GN=EXO70B1 PE=1 SV=1 && PF03081:Exo70 exocyst complex subunit C-terminal	WRKY
TraesCS1D02G430800	5.5446	9.43694	13.9785	29.4099	159.204	67.9785	9.65334	85.5308	-3.14599	0.000371183	0.0323109	TraesCS1D02G430800	chr1D	481464104	481466875	-	1992	protein_coding	TraesCS1D01G430800 && sp|Q0D5R3|CRK6_ORYSJ Cysteine-rich receptor-like protein kinase 6 OS=Oryza sativa subsp. japonica OX=39947 GN=CRK6 PE=1 SV=1 && PF00069:Protein kinase domain|PF01657:Salt stress response/antifungal	ERF
TraesCS2D02G406900	54.5219	235.923	80.3763	24.7043	15.7239	4.91411	123.607	15.1141	3.04338	0.000371321	0.0323109	TraesCS2D02G406900	chr2D	522521462	522526938	+	1924	protein_coding	TraesCS2D01G406900 && sp|P13027|ARRS_MAIZE Anthocyanin regulatory R-S protein OS=Zea mays OX=4577 GN=R-S PE=2 SV=1 && PF00010:Helix-loop-helix DNA-binding domain|PF14215:bHLH-MYC and R2R3-MYB transcription factors N-terminal	bHLH
TraesCS4D02G020900	73.928	790.344	34.0725	4.70558	0	0	299.448	1.56853	7.62474	0.000371476	0.0323109	TraesCS4D02G020900	chr4D	8992350	8993282	+	933	protein_coding	TraesCS4D01G020900 && - && -	-
TraesCSU02G176800	18.482	92.0102	117.07	308.216	1651	110.567	75.854	689.929	-3.18541	0.000372519	0.0323672	TraesCSU02G176800	chrUn	266536726	266539161	-	2338	protein_coding	TraesCSU01G176800 && sp|Q9LXA5|LRK91_ARATH L-type lectin-domain containing receptor kinase IX.1 OS=Arabidopsis thaliana OX=3702 GN=LECRK91 PE=1 SV=1 && PF00069:Protein kinase domain|PF00139:Legume lectin domain	bHLH
TraesCS6A02G379300	26.7989	27.1312	32.3252	1.1764	0.982741	1.63804	28.7518	1.26572	4.49001	0.00037295	0.0323703	TraesCS6A02G379300	chr6A	600128268	600133679	-	1122	protein_coding	TraesCS6A01G379300 && - && PF07522:DNA repair metallo-beta-lactamase	-
TraesCS3B02G260300	289.243	253.618	179.099	552.906	755.728	579.046	240.653	629.227	-1.38718	0.000375176	0.0325181	TraesCS3B02G260300	chr3B	418056168	418062295	+	1233	protein_coding	TraesCS3B01G260300 && sp|Q6L5F5|IMCE_ORYSJ Probable isoprenylcysteine alpha-carbonyl methylesterase ICME OS=Oryza sativa subsp. japonica OX=39947 GN=IMCE PE=2 SV=1 && PF20434:BD-FAE	-
TraesCS7B02G427300	0	4.71847	10.4839	7.05837	369.511	41.7699	5.06744	139.446	-4.77758	0.000375449	0.0325181	TraesCS7B02G427300	chr7B	696382371	696382979	-	609	protein_coding	TraesCS7B01G427300 && - && -	C2H2
TraesCS5D02G417700	891.756	537.906	857.929	1491.67	2767.4	1933.7	762.53	2064.26	-1.43641	0.000376097	0.0325397	TraesCS5D02G417700	chr5D	479877123	479879707	+	1786	protein_coding	TraesCS5D01G417700 && sp|P46259|TBA1_PEA Tubulin alpha-1 chain OS=Pisum sativum OX=3888 GN=TUBA1 PE=3 SV=1 && PF00091:Tubulin/FtsZ family, GTPase domain|PF03953:Tubulin C-terminal domain	Nin-like
TraesCS2B02G370600	1370.44	2368.67	1572.58	4507.95	10486.8	3280.17	1770.56	6091.65	-1.78275	0.000380749	0.0329075	TraesCS2B02G370600	chr2B	528829227	528840670	+	2507	protein_coding	TraesCS2B01G370600 && sp|Q7XUK4|GUN12_ORYSJ Endoglucanase 12 OS=Oryza sativa subsp. japonica OX=39947 GN=GLU3 PE=2 SV=2 && PF00759:Glycosyl hydrolase family 9	WRKY
TraesCS3D02G402900	1265.09	587.449	1969.22	105.876	272.219	462.745	1273.92	280.28	2.18314	0.000381806	0.0329461	TraesCS3D02G402900	chr3D	516998219	517002370	+	1658	protein_coding	TraesCS3D01G402900 && sp|Q9LPL4|SKP2A_ARATH F-box protein SKP2A OS=Arabidopsis thaliana OX=3702 GN=SKP2A PE=1 SV=1 && -	-
TraesCS3B02G451100	35.1158	101.447	72.5134	358.801	165.1	346.445	69.6921	290.115	-2.06063	0.000382003	0.0329461	TraesCS3B02G451100	chr3B	691458193	691459155	-	963	protein_coding	TraesCS3B01G451100 && - && PF05910:Plant protein of unknown function (DUF868)	CPP
TraesCS4D02G317100	0	9.43694	0	134.109	83.533	29.4847	3.14565	82.3756	-4.77103	0.000382501	0.0329543	TraesCS4D02G317100	chr4D	482232868	482236096	+	3149	protein_coding	TraesCS4D01G317100 && sp|C0LGE4|Y1124_ARATH Probable LRR receptor-like serine/threonine-protein kinase At1g12460 OS=Arabidopsis thaliana OX=3702 GN=At1g12460 PE=1 SV=1 && PF08263:Leucine rich repeat N-terminal domain|PF00069:Protein kinase domain	MYB_related
TraesCS5A02G512000	128.45	55.442	131.048	362.33	662.367	241.61	104.98	422.103	-2.00467	0.000383288	0.0329874	TraesCS5A02G512000	chr5A	675955885	675957313	+	1302	protein_coding	TraesCS5A01G512000 && - && -	-
TraesCS2D02G455600	1550.64	1476.88	1477.35	4005.63	2676.99	3209.73	1501.62	3297.45	-1.13472	0.000385489	0.0330932	TraesCS2D02G455600	chr2D	563794097	563799460	+	3534	protein_coding	TraesCS2D01G455600 && sp|Q7XP59|GLR31_ORYSJ Glutamate receptor 3.1 OS=Oryza sativa subsp. japonica OX=39947 GN=GLR3.1 PE=1 SV=1 && PF01094:Receptor family ligand binding region|PF00060:Ligand-gated ion channel|PF10613:Ligated ion channel L-glutamate- and glycine-binding site	Nin-like
TraesCS4B02G202900	1034.99	416.405	2068.82	0	3.93096	48.3221	1173.4	17.4177	6.06778	0.000385522	0.0330932	TraesCS4B02G202900	chr4B	434193435	434194377	-	742	protein_coding	TraesCS4B01G202900 && - && PF09713:Plant protein 1589 of unknown function (A_thal_3526)	-
TraesCS4A02G280500	718.95	6204.79	910.349	374.094	586.696	325.969	2611.36	428.92	2.60588	0.00038586	0.0330932	TraesCS4A02G280500	chr4A	588939453	588940421	+	969	protein_coding	TraesCS4A01G280500 && - && PF04398:Protein of unknown function, DUF538	FAR1
TraesCS1B02G047000	60.9906	100.267	63.7768	301.157	236.841	192.469	75.0116	243.489	-1.7012	0.000386137	0.0330932	TraesCS1B02G047000	chr1B	26782156	26786443	-	2586	protein_coding	TraesCS1B01G047000 && sp|Q9LV16|B3GTJ_ARATH Hydroxyproline O-galactosyltransferase GALT6 OS=Arabidopsis thaliana OX=3702 GN=GALT6 PE=2 SV=2 && PF01762:Galactosyltransferase|PF00337:Galactoside-binding lectin	-
TraesCS6A02G202100	98.8787	123.86	20.0941	405.857	533.628	280.104	80.9442	406.53	-2.33143	0.000389142	0.0332693	TraesCS6A02G202100	chr6A	337128327	337133055	+	2820	protein_coding	TraesCS6A01G202100 && - && -	-
TraesCS4B02G099300	30.4953	7.0777	29.7043	0	0	0	22.4258	0	6.95828	0.000389267	0.0332693	TraesCS4B02G099300	chr4B	104740766	104741547	-	552	protein_coding	TraesCS4B01G099300 && sp|Q8RXX9|ATL6_ARATH E3 ubiquitin-protein ligase ATL6 OS=Arabidopsis thaliana OX=3702 GN=ATL6 PE=1 SV=2 && PF13639:Ring finger domain	TCP
TraesCS4A02G196500	156.173	247.72	227.15	507.027	512.008	597.883	210.348	538.973	-1.35857	0.000389448	0.0332693	TraesCS4A02G196500	chr4A	478742823	478746089	+	1044	protein_coding	TraesCS4A01G196500 && - && -	-
TraesCS6D02G330000LC	0	0	0	0	45.2061	74.5307	0	39.9123	-7.78651	0.000390064	0.0332693	TraesCS6D02G330000LC	chr6D	319250050	319250909	+	408	protein_coding	TraesCS6D01G330000LC && - && -	-
TraesCS7A02G008900	275.382	82.5732	228.024	397.622	906.087	1108.13	195.326	803.947	-2.04003	0.000390617	0.0332693	TraesCS7A02G008900	chr7A	3906483	3911596	-	2502	protein_coding	TraesCS7A01G008900 && sp|Q9SU40|SKU5_ARATH Monocopper oxidase-like protein SKU5 OS=Arabidopsis thaliana OX=3702 GN=SKU5 PE=1 SV=1 && PF07732:Multicopper oxidase|PF07731:Multicopper oxidase|PF00394:Multicopper oxidase	bHLH
TraesCS4B02G205300	53.5978	35.3885	33.1989	112.934	427.492	116.301	40.7284	218.909	-2.42553	0.000390633	0.0332693	TraesCS4B02G205300	chr4B	437404064	437405064	+	1001	protein_coding	TraesCS4B01G205300 && sp|Q9LV60|CRR55_ARATH Cysteine-rich repeat secretory protein 55 OS=Arabidopsis thaliana OX=3702 GN=CRRSP55 PE=2 SV=1 && PF01657:Salt stress response/antifungal	G2-like
TraesCS3A02G356700	104.423	382.196	13.9785	21.1751	11.7929	11.4663	166.866	14.8114	3.49761	0.000391807	0.0333346	TraesCS3A02G356700	chr3A	604343231	604346064	-	1708	protein_coding	TraesCS3A01G356700 && sp|Q9FJF5|SOK5_ARATH Protein SOSEKI 5 OS=Arabidopsis thaliana OX=3702 GN=SOK5 PE=1 SV=1 && PF06136:SOSEKI protein DIX-like domain	C2H2
TraesCS3D02G274600	9.241	2.35923	5.24193	79.9949	27.5167	64.7025	5.61405	57.4047	-3.33675	0.00039228	0.0333384	TraesCS3D02G274600	chr3D	380813634	380815862	+	1747	protein_coding	TraesCS3D01G274600 && sp|P69781|GAT12_ARATH GATA transcription factor 12 OS=Arabidopsis thaliana OX=3702 GN=GATA12 PE=2 SV=1 && PF00320:GATA zinc finger	GATA
TraesCS3A02G314500	298.484	265.414	274.328	528.202	688.901	1031.96	279.409	749.689	-1.4244	0.000392667	0.0333384	TraesCS3A02G314500	chr3A	555530458	555541354	-	3013	protein_coding	TraesCS3A01G314500 && - && -	-
TraesCS4D02G069100	20685	11783.2	19461.5	7454.82	4651.31	7834.73	17309.9	6646.95	1.38085	0.000393502	0.0333746	TraesCS4D02G069100	chr4D	44542805	44546218	-	703	protein_coding	TraesCS4D01G069100 && sp|O22611|DRM1_PEA Dormancy-associated protein 1 OS=Pisum sativum OX=3888 GN=DRM1 PE=2 SV=1 && PF05564:Dormancy/auxin associated protein	-
TraesCS7A02G499600	60.0665	56.6216	136.29	184.694	423.561	433.261	84.3261	347.172	-2.03969	0.000395431	0.0335035	TraesCS7A02G499600	chr7A	689919674	689926140	-	3439	protein_coding	TraesCS7A01G499600 && sp|F7J0N2|RGA5R_ORYSJ Disease resistance protein RGA5 OS=Oryza sativa subsp. japonica OX=39947 GN=RGA5 PE=1 SV=1 && PF18052:Rx N-terminal domain|PF00931:NB-ARC domain	WRKY
TraesCS7B02G100600	38.8122	189.918	69.8924	489.381	449.113	385.758	99.541	441.417	-2.15303	0.000396112	0.0335264	TraesCS7B02G100600	chr7B	115237034	115239111	+	2078	protein_coding	TraesCS7B01G100600 && sp|Q9STT1|PUB39_ARATH U-box domain-containing protein 39 OS=Arabidopsis thaliana OX=3702 GN=PUB39 PE=1 SV=2 && PF04564:U-box domain	bHLH
TraesCS4D02G206700	2130.97	2202.35	2793.08	1025.82	1148.82	1150.72	2375.46	1108.45	1.09961	0.000398468	0.033691	TraesCS4D02G206700	chr4D	354144359	354147236	-	2673	protein_coding	TraesCS4D01G206700 && - && -	WOX
TraesCS5B02G426700	20.3302	41.2866	6.98924	0	0	0	22.8687	0	6.98144	0.000399217	0.0337194	TraesCS5B02G426700	chr5B	602483279	602484206	-	845	protein_coding	TraesCS5B01G426700 && sp|Q00742|DHR15_WHEAT Dehydrin Rab15 OS=Triticum aestivum OX=4565 GN=RAB15 PE=2 SV=1 && PF00257:Dehydrin	-
TraesCS1D02G212400	1954.47	5361.36	2200.74	12083.9	14237	6534.13	3172.19	10951.7	-1.78774	0.000403204	0.034021	TraesCS1D02G212400	chr1D	298068162	298070793	+	1974	protein_coding	TraesCS1D01G212400 && sp|Q6NKX1|PROD2_ARATH Proline dehydrogenase 2, mitochondrial OS=Arabidopsis thaliana OX=3702 GN=POX2 PE=1 SV=1 && PF01619:Proline dehydrogenase	-
TraesCS4A02G269400	224.556	162.787	39.3145	11.764	31.4477	18.0184	142.219	20.41	2.79715	0.000405891	0.0342124	TraesCS4A02G269400	chr4A	581269934	581271030	+	694	protein_coding	TraesCS4A01G269400 && sp|P60496|BABL_LILLO Chemocyanin OS=Lilium longiflorum OX=4690 PE=1 SV=1 && PF02298:Plastocyanin-like domain	MYB
TraesCS3B02G018400LC	24.0266	106.166	0	0	0	0	43.3974	0	7.90666	0.000406553	0.034233	TraesCS3B02G018400LC	chr3B	7606529	7607527	-	999	protein_coding	TraesCS3B01G018400LC && - && -	-
TraesCSU02G023100	1543.25	404.609	1345.43	12152.2	2698.61	2608.57	1097.76	5819.78	-2.4061	0.000408494	0.034361	TraesCSU02G023100	chrUn	24260997	24266104	-	1674	protein_coding	- && sp|F4IUW3|AVT1C_ARATH Amino acid transporter AVT1C OS=Arabidopsis thaliana OX=3702 GN=AVT1C PE=1 SV=1 && PF01490:Transmembrane amino acid transporter protein	-
TraesCS5A02G674400LC	20.3302	2.35923	9.61021	174.107	92.3776	40.9509	10.7665	102.478	-3.23572	0.000409635	0.0344215	TraesCS5A02G674400LC	chr5A	669568545	669569254	+	612	protein_coding	TraesCS5A01G674400LC && - && PF14303:No apical meristem-associated C-terminal domain	ARF
TraesCS2A02G161700	360.399	759.674	486.626	1244.63	2614.09	1258.01	535.566	1705.58	-1.67176	0.000410868	0.0344897	TraesCS2A02G161700	chr2A	114300142	114301571	-	1430	protein_coding	TraesCS2A01G161700 && sp|Q9LUI1|LRX6_ARATH Leucine-rich repeat extensin-like protein 6 OS=Arabidopsis thaliana OX=3702 GN=LRX6 PE=2 SV=1 && -	CPP
TraesCS1A02G188900	79.4726	181.661	164.247	448.207	822.554	315.322	141.794	528.694	-1.8995	0.000411424	0.034501	TraesCS1A02G188900	chr1A	341872094	341873949	-	1444	protein_coding	TraesCS1A01G188900 && sp|Q0WQX7|RBL1_ARATH RHOMBOID-like protein 1 OS=Arabidopsis thaliana OX=3702 GN=RBL1 PE=2 SV=1 && PF01694:Rhomboid family	-
TraesCS7A02G423900	279.078	239.462	151.142	78.8185	59.9472	65.5215	223.228	68.0957	1.71389	0.000414328	0.0346869	TraesCS7A02G423900	chr7A	616747780	616750237	-	963	protein_coding	TraesCS7A01G423900 && sp|Q5Z6F5|P2C59_ORYSJ Probable protein phosphatase 2C 59 OS=Oryza sativa subsp. japonica OX=39947 GN=Os06g0698300 PE=2 SV=1 && PF00481:Protein phosphatase 2C	HB-other
TraesCS6B02G389100	158.945	1448.57	27.957	42.3502	68.7919	29.4847	545.157	46.8756	3.53977	0.000414519	0.0346869	TraesCS6B02G389100	chr6B	664194466	664198139	+	1589	protein_coding	TraesCS6B01G389100 && sp|Q9SDZ9|PPAF2_IPOBA Purple acid phosphatase 2 OS=Ipomoea batatas OX=4120 GN=PAP2 PE=1 SV=1 && PF00149:Calcineurin-like phosphoesterase|PF16656:Purple acid Phosphatase, N-terminal domain|PF14008:Iron/zinc purple acid phosphatase-like protein C	SRS
TraesCS5D02G338200	1494.27	10970.4	2105.51	296.452	1455.44	397.224	4856.74	716.372	2.76106	0.000414914	0.0346869	TraesCS5D02G338200	chr5D	426639368	426640882	+	1321	protein_coding	TraesCS5D01G338200 && sp|Q651D5|PIP27_ORYSJ Probable aquaporin PIP2-7 OS=Oryza sativa subsp. japonica OX=39947 GN=PIP2-7 PE=2 SV=2 && PF00230:Major intrinsic protein	C3H
TraesCS2D02G079100	303.105	1301.12	20.9677	9.41117	9.82741	0	541.73	6.41286	6.40813	0.000417343	0.0348543	TraesCS2D02G079100	chr2D	33891999	33894677	+	1649	protein_coding	TraesCS2D01G079100 && sp|Q69V10|BH062_ORYSJ Transcription factor BHLH062 OS=Oryza sativa subsp. japonica OX=39947 GN=BHLH062 PE=1 SV=1 && -	bHLH
TraesCS2A02G421100	3013.49	1833.13	3015.86	5124.38	6226.65	9055.07	2620.82	6802.03	-1.37587	0.000419749	0.0350195	TraesCS2A02G421100	chr2A	676714763	676724105	-	6545	protein_coding	TraesCS2A01G421100 && - && -	-
TraesCS7B02G153900	43.4327	18.8739	16.5994	263.513	29.4822	340.712	26.302	211.236	-3.00406	0.000423594	0.0352706	TraesCS7B02G153900	chr7B	204685214	204687519	-	2306	protein_coding	TraesCS7B01G153900 && sp|Q9LIS3|GAE6_ARATH UDP-glucuronate 4-epimerase 6 OS=Arabidopsis thaliana OX=3702 GN=GAE6 PE=1 SV=1 && PF01370:NAD dependent epimerase/dehydratase family	ERF
TraesCS7D02G692000LC	3.6964	17.6943	55.0403	0	0	0	25.477	0	7.14134	0.000423622	0.0352706	TraesCS7D02G692000LC	chr7D	612826394	612832177	+	621	protein_coding	TraesCS7D01G692000LC && - && -	-
TraesCS7D02G222800	462.974	858.761	534.677	1644.6	1244.15	2312.09	618.804	1733.61	-1.48701	0.000424621	0.0353179	TraesCS7D02G222800	chr7D	184164225	184167256	+	1717	protein_coding	TraesCS7D01G222800 && sp|Q8S9J6|ASPA_ARATH Aspartyl protease family protein At5g10770 OS=Arabidopsis thaliana OX=3702 GN=At5g10770 PE=2 SV=1 && PF14541:Xylanase inhibitor C-terminal|PF14543:Xylanase inhibitor N-terminal	Trihelix
TraesCS7B02G273000	20.3302	0	3.49462	79.9949	121.86	115.482	7.9416	105.779	-3.72047	0.000425401	0.0353467	TraesCS7B02G273000	chr7B	500775230	500776444	-	1215	protein_coding	TraesCS7B01G273000 && sp|Q8RWZ5|SD25_ARATH G-type lectin S-receptor-like serine/threonine-protein kinase SD2-5 OS=Arabidopsis thaliana OX=3702 GN=SD25 PE=1 SV=1 && PF00069:Protein kinase domain	bHLH
TraesCS5D02G398500LC	109.044	71.9567	370.43	0	26.534	16.3804	183.81	14.3048	3.67559	0.000427799	0.03551	TraesCS5D02G398500LC	chr5D	410839509	410843406	+	1386	protein_coding	TraesCS5D01G398500LC && sp|Q8GUW4|DRE1B_ORYSI Dehydration-responsive element-binding protein 1B OS=Oryza sativa subsp. indica OX=39946 GN=DREB1B PE=2 SV=1 && PF00847:AP2 domain	ERF
TraesCS5A02G122600	586.803	1325.89	461.29	294.099	215.22	149.061	791.328	219.46	1.85101	0.00042831	0.0355163	TraesCS5A02G122600	chr5A	267893109	267898698	-	4094	protein_coding	TraesCS5A01G122600 && - && -	C3H
TraesCS1D02G149800	6912.27	38117	3635.28	3904.46	2101.1	2199.88	16221.5	2735.15	2.56824	0.000429616	0.0355885	TraesCS1D02G149800	chr1D	206307405	206311127	+	1074	protein_coding	TraesCS1D01G149800 && sp|P80022|RNLE_SOLLC Extracellular ribonuclease LE OS=Solanum lycopersicum OX=4081 PE=1 SV=2 && PF00445:Ribonuclease T2 family	bZIP
TraesCS7A02G295400LC	842.779	542.624	1242.34	328.214	202.445	335.798	875.913	288.819	1.60106	0.000430149	0.0355925	TraesCS7A02G295400LC	chr7A	200615338	200616568	-	255	protein_coding	TraesCS7A01G295400LC && - && -	-
TraesCS4A02G408600	11.0892	23.5923	27.957	0	0	0	20.8795	0	6.85273	0.000430536	0.0355925	TraesCS4A02G408600	chr4A	681360654	681365520	+	3215	protein_coding	TraesCS4A01G408600 && - && PF14868:Domain of unknown function (DUF4487)	-
TraesCS6B02G265700	37.8881	0	32.3252	90.5825	484.491	265.362	23.4044	280.145	-3.57431	0.000434915	0.0359183	TraesCS6B02G265700	chr6B	477791203	477793698	-	1009	protein_coding	TraesCS6B01G265700 && - && PF03763:Remorin, C-terminal region|PF03766:Remorin, N-terminal region	NF-YC
TraesCS3D02G067100	17.5579	114.423	0	0	0	0	43.9936	0	7.92625	0.000439917	0.0362947	TraesCS3D02G067100	chr3D	29789480	29789653	-	174	protein_coding	TraesCS3D01G067100 && - && -	-
TraesCS1D02G341100	240.266	411.686	290.053	1375.21	694.798	726.469	314.002	932.158	-1.57022	0.000442445	0.0364311	TraesCS1D02G341100	chr1D	430976701	430983376	-	3542	protein_coding	TraesCS1D01G341100 && sp|Q9SYM4|TPS1_ARATH Alpha,alpha-trehalose-phosphate synthase [UDP-forming] 1 OS=Arabidopsis thaliana OX=3702 GN=TPS1 PE=1 SV=1 && PF00982:Glycosyltransferase family 20|PF02358:Trehalose-phosphatase	-
TraesCS5D02G360500	0	24.772	101.344	0	0	0	42.0387	0	7.86332	0.000442698	0.0364311	TraesCS5D02G360500	chr5D	440167590	440168744	-	1077	protein_coding	TraesCS5D01G360500 && - && PF00190:Cupin	-
TraesCS7B02G346700	673.669	626.377	825.604	1501.08	1806.28	1406.25	708.55	1571.2	-1.14856	0.000442907	0.0364311	TraesCS7B02G346700	chr7B	602937797	602941577	+	2914	protein_coding	TraesCS7B01G346700 && sp|Q653H7|ARFR_ORYSJ Auxin response factor 18 OS=Oryza sativa subsp. japonica OX=39947 GN=ARF18 PE=2 SV=1 && PF06507:Auxin response factor|PF02362:B3 DNA binding domain	ARF
TraesCS2D02G642100LC	1.8482	62.5197	19.2204	0	0	0	27.8628	0	7.26644	0.000445145	0.0365445	TraesCS2D02G642100LC	chr2D	610406027	610407566	-	1437	protein_coding	TraesCS2D01G642100LC && sp|Q9STL4|CEP2_ARATH KDEL-tailed cysteine endopeptidase CEP2 OS=Arabidopsis thaliana OX=3702 GN=CEP2 PE=1 SV=1 && PF08246:Cathepsin propeptide inhibitor domain (I29)|PF00112:Papain family cysteine protease	BBR-BPC
TraesCS4A02G172700LC	86.8654	54.2624	41.9354	299.981	164.118	208.031	61.0211	224.043	-1.87512	0.000445179	0.0365445	TraesCS4A02G172700LC	chr4A	216799163	216800395	-	1233	protein_coding	TraesCS4A01G172700LC && sp|Q94HW2|POLR1_ARATH Retrovirus-related Pol polyprotein from transposon RE1 OS=Arabidopsis thaliana OX=3702 GN=RE1 PE=2 SV=1 && PF07727:Reverse transcriptase (RNA-dependent DNA polymerase)	HD-ZIP
TraesCS2A02G563700LC	25.8748	37.7478	5.24193	0	0	0	22.9548	0	6.98737	0.000446262	0.0365966	TraesCS2A02G563700LC	chr2A	662598860	662599445	+	573	protein_coding	TraesCS2A01G563700LC && - && -	-
TraesCS2D02G571300	777.168	122.68	302.285	48.2322	27.5167	115.482	400.711	63.7435	2.64944	0.000447124	0.0366306	TraesCS2D02G571300	chr2D	637652434	637659316	-	5193	protein_coding	TraesCS2D01G571300 && sp|Q9XID0|FAB1D_ARATH Putative 1-phosphatidylinositol-3-phosphate 5-kinase FAB1D OS=Arabidopsis thaliana OX=3702 GN=FAB1D PE=3 SV=1 && PF00118:TCP-1/cpn60 chaperonin family|PF01504:Phosphatidylinositol-4-phosphate 5-Kinase	bHLH
TraesCS2D02G492400	206.998	181.661	176.478	989.349	322.339	570.037	188.379	627.242	-1.73474	0.000449937	0.0368241	TraesCS2D02G492400	chr2D	590157091	590162544	+	2325	protein_coding	TraesCS2D01G492400 && sp|Q7XM16|C3H30_ORYSJ Zinc finger CCCH domain-containing protein 30 OS=Oryza sativa subsp. japonica OX=39947 GN=Os04g0663200 PE=2 SV=3 && -	C3H
TraesCS2B02G246600	222.708	1315.27	193.951	129.404	16.7066	74.5307	577.311	73.5469	2.97382	0.000458164	0.03746	TraesCS2B02G246600	chr2B	250743348	250744706	-	1282	protein_coding	TraesCS2B01G246600 && sp|A2YLX7|LTD_ORYSI Protein LHCP TRANSLOCATION DEFECT OS=Oryza sativa subsp. indica OX=39946 GN=LTD PE=3 SV=1 && -	-
TraesCS7A02G147400	295.712	1551.2	29.7043	77.6421	68.7919	13.1043	625.538	53.1794	3.55827	0.000460386	0.037604	TraesCS7A02G147400	chr7A	100554505	100555569	-	812	protein_coding	TraesCS7A01G147400 && sp|C0HLR9|LEC_PARPU Mannose/glucose-specific lectin OS=Parkia pendula OX=1905032 PE=1 SV=1 && PF01419:Jacalin-like lectin domain	B3
TraesCS4B02G092600	164.49	166.326	189.583	335.273	1338.49	426.709	173.466	700.158	-2.01296	0.000463272	0.037802	TraesCS4B02G092600	chr4B	95343460	95349420	+	3859	protein_coding	TraesCS4B01G092600 && sp|P0DO07|PIK2_ORYSJ Disease resistance protein Pik-2 OS=Oryza sativa subsp. japonica OX=39947 GN=PIK-2 PE=3 SV=1 && PF18052:Rx N-terminal domain|PF00931:NB-ARC domain	WRKY
TraesCS2A02G053000	0	0	0	37.6447	84.5157	0	0	40.7201	-7.81312	0.000465291	0.0379289	TraesCS2A02G053000	chr2A	21228494	21231204	-	2603	protein_coding	TraesCS2A01G053000 && sp|A2XQD3|LERK2_ORYSI G-type lectin S-receptor-like serine/threonine-protein kinase LECRK2 OS=Oryza sativa subsp. indica OX=39946 GN=LECRK2 PE=2 SV=1 && PF00069:Protein kinase domain	S1Fa-like
TraesCS6D02G166600	750.369	565.037	560.887	1259.92	2195.44	1325.17	625.431	1593.51	-1.34919	0.000466836	0.0380169	TraesCS6D02G166600	chr6D	148481803	148484102	+	2211	protein_coding	TraesCS6D01G166600 && sp|O48780|KCS11_ARATH 3-ketoacyl-CoA synthase 11 OS=Arabidopsis thaliana OX=3702 GN=KCS11 PE=1 SV=1 && PF08392:FAE1/Type III polyketide synthase-like protein	-
TraesCS6A02G047200	247.659	51.9032	157.258	525.849	845.157	515.163	152.273	628.723	-2.04362	0.000469159	0.0381681	TraesCS6A02G047200	chr6A	23895381	23896865	-	1201	protein_coding	TraesCS6A01G047200 && sp|A5H452|PER70_MAIZE Peroxidase 70 OS=Zea mays OX=4577 GN=PER70 PE=1 SV=1 && PF00141:Peroxidase	NAC
TraesCS7B02G327000	535.978	864.66	421.975	1392.85	1660.83	1702.74	607.538	1585.47	-1.38483	0.000470327	0.0382251	TraesCS7B02G327000	chr7B	580968923	580970423	-	1309	protein_coding	TraesCS7B01G327000 && sp|Q38910|XTH23_ARATH Probable xyloglucan endotransglucosylase/hydrolase protein 23 OS=Arabidopsis thaliana OX=3702 GN=XTH23 PE=2 SV=1 && PF00722:Glycosyl hydrolases family 16|PF06955:Xyloglucan endo-transglycosylase (XET) C-terminus	NAC
TraesCS7A02G633310LC	5.5446	49.5439	15.7258	0	0	0	23.6048	0	7.02678	0.00047127	0.0382424	TraesCS7A02G633310LC	chr7A	642421667	642424104	+	2269	protein_coding	TraesCS7A01G448200 && - && -	bZIP
TraesCS7D02G281600LC	9.241	18.8739	34.9462	96.4645	128.739	113.025	21.0204	112.743	-2.4198	0.000471914	0.0382424	TraesCS7D02G281600LC	chr7D	192057213	192057976	-	764	protein_coding	TraesCS7D01G281600LC && - && -	FAR1
TraesCS4D02G314800	998.028	1264.55	892.875	2211.62	3147.72	2071.3	1051.82	2476.88	-1.23593	0.000471943	0.0382424	TraesCS4D02G314800	chr4D	480879088	480882680	+	1907	protein_coding	TraesCS4D01G314800 && sp|Q3EDL4|Y1154_ARATH Probable serine/threonine-protein kinase At1g01540 OS=Arabidopsis thaliana OX=3702 GN=At1g01540 PE=1 SV=2 && PF07714:Protein tyrosine and serine/threonine kinase	bHLH
TraesCS7B02G261100	27.723	0	90.8601	0	0	0	39.5277	0	7.77521	0.000475827	0.0384642	TraesCS7B02G261100	chr7B	481660608	481661346	+	648	protein_coding	TraesCS7B01G261100 && - && -	-
TraesCS2B02G315100	229.177	296.084	255.107	578.787	897.242	540.552	260.123	672.194	-1.37025	0.000476054	0.0384642	TraesCS2B02G315100	chr2B	450369513	450370838	+	1326	protein_coding	TraesCS2B01G315100 && sp|Q9FLF4|PUB27_ARATH U-box domain-containing protein 27 OS=Arabidopsis thaliana OX=3702 GN=PUB27 PE=2 SV=1 && PF04564:U-box domain	bHLH
TraesCS3B02G440600	503.634	247.72	534.677	54.1142	117.929	162.166	428.677	111.403	1.9414	0.000476092	0.0384642	TraesCS3B02G440600	chr3B	680252468	680256068	-	1442	protein_coding	TraesCS3B01G440600 && sp|Q9LPL4|SKP2A_ARATH F-box protein SKP2A OS=Arabidopsis thaliana OX=3702 GN=SKP2A PE=1 SV=1 && -	-
TraesCS2D02G697600LC	34.1917	4.71847	29.7043	0	0	0	22.8715	0	6.98679	0.000476876	0.0384895	TraesCS2D02G697600LC	chr2D	635946342	635949590	+	808	protein_coding	TraesCS2D01G697600LC && sp|O04348|TPP1_ARATH Thylakoidal processing peptidase 1, chloroplastic OS=Arabidopsis thaliana OX=3702 GN=TPP1 PE=2 SV=2 && PF10502:Signal peptidase, peptidase S26	M-type_MADS
TraesCS2B02G224300	0	0	0	0	99.2568	22.1135	0	40.4568	-7.80497	0.000477829	0.0385284	TraesCS2B02G224300	chr2B	214312779	214315434	+	2656	protein_coding	TraesCS2B01G224300 && sp|Q43210|PALY_WHEAT Phenylalanine ammonia-lyase OS=Triticum aestivum OX=4565 GN=PAL PE=3 SV=1 && PF00221:Aromatic amino acid lyase	-
TraesCS4A02G236100	330.828	397.531	293.548	1691.66	583.748	935.319	340.636	1070.24	-1.65169	0.000485403	0.0391005	TraesCS4A02G236100	chr4A	544887198	544891670	+	1905	protein_coding	TraesCS4A01G236100 && sp|O80970|NPY2_ARATH BTB/POZ domain-containing protein NPY2 OS=Arabidopsis thaliana OX=3702 GN=NPY2 PE=2 SV=1 && PF03000:NPH3 family	MYB_related
TraesCS7D02G355900	11.0892	9.43694	47.1774	0	0	0	22.5678	0	6.9674	0.000487456	0.0391983	TraesCS7D02G355900	chr7D	459475384	459476300	+	830	protein_coding	TraesCS7D01G355900 && - && -	-
novel.7020	0	0	0	25.8807	3.93096	40.9509	0	23.5875	-7.02716	0.000487654	0.0391983	-	chr7A	31065670	31066451	-	587	-	- && - && -	-
TraesCS1B02G133400	389.046	337.371	170.363	1357.56	1271.67	509.429	298.926	1046.22	-1.80744	0.000488055	0.0391983	TraesCS1B02G133400	chr1B	168621413	168624515	+	1755	protein_coding	TraesCS1B01G133400 && sp|Q9SD81|GDPD6_ARATH Glycerophosphodiester phosphodiesterase GDPD6 OS=Arabidopsis thaliana OX=3702 GN=GDPD6 PE=2 SV=1 && PF03009:Glycerophosphoryl diester phosphodiesterase family	-
TraesCS3B02G266200	73.0039	36.5681	48.051	7.05837	2.94822	0	52.541	3.33553	4.03014	0.000489111	0.0392446	TraesCS3B02G266200	chr3B	426994779	427001637	+	1457	protein_coding	TraesCS3B01G266200 && sp|Q5SN75|P2C08_ORYSJ Probable protein phosphatase 2C 8 OS=Oryza sativa subsp. japonica OX=39947 GN=Os01g0656200 PE=2 SV=1 && PF00481:Protein phosphatase 2C	NAC
TraesCS3D02G156500	9273.34	10548.1	8482.32	5072.62	4637.55	4077.07	9434.6	4595.75	1.0377	0.000490376	0.0393075	TraesCS3D02G156500	chr3D	123908792	123909268	-	477	protein_coding	TraesCS3D01G156500 && sp|Q9ZQ80|NDRP1_ARATH Nodulin-related protein 1 OS=Arabidopsis thaliana OX=3702 GN=NRP1 PE=1 SV=1 && -	-
TraesCS6B02G381700	393.666	1629.05	414.113	102.346	173.945	244.887	812.277	173.726	2.22321	0.00049232	0.0394247	TraesCS6B02G381700	chr6B	656512473	656514245	-	1157	protein_coding	TraesCS6B01G381700 && - && PF13474:SnoaL-like domain	-
TraesCS3D02G131500	56.3701	80.214	488.373	4.70558	37.3442	20.4755	208.319	20.8417	3.31712	0.000493844	0.039508	TraesCS3D02G131500	chr3D	91659647	91660357	-	498	protein_coding	TraesCS3D01G131500 && - && PF05056:Protein of unknown function (DUF674)	B3
TraesCS1D02G306600	61.9147	11.7962	101.344	156.461	343.959	606.893	58.3516	369.104	-2.65725	0.000494579	0.0395281	TraesCS1D02G306600	chr1D	403556060	403559946	-	1985	protein_coding	TraesCS1D01G306600 && sp|Q6AVM3|CCAMK_ORYSJ Calcium and calcium/calmodulin-dependent serine/threonine-protein kinase OS=Oryza sativa subsp. japonica OX=39947 GN=CCAMK PE=2 SV=1 && PF13499:EF-hand domain pair|PF00069:Protein kinase domain	EIL
TraesCS3B02G325100	29.5712	20.0535	38.4408	77.6421	198.514	131.862	29.3552	136.006	-2.20782	0.000497361	0.0397117	TraesCS3B02G325100	chr3B	525989953	525998934	-	4722	protein_coding	TraesCS3B01G325100 && sp|Q9LV48|PERK1_ARATH Proline-rich receptor-like protein kinase PERK1 OS=Arabidopsis thaliana OX=3702 GN=PERK1 PE=1 SV=1 && PF07714:Protein tyrosine and serine/threonine kinase	GRAS
TraesCS1A02G499200LC	63.7629	62.5197	96.1021	248.22	194.583	233.42	74.1282	225.407	-1.60199	0.00049955	0.0398475	TraesCS1A02G499200LC	chr1A	532262153	532263245	+	939	protein_coding	TraesCS1A01G499200LC && - && -	-
TraesCS6D02G369600	58.2183	55.442	55.0403	337.626	150.359	146.604	56.2335	211.53	-1.90947	0.000500575	0.0398904	TraesCS6D02G369600	chr6D	456407475	456411995	+	3617	protein_coding	TraesCS6D01G369600 && sp|Q9SD62|Y3471_ARATH Putative receptor-like protein kinase At3g47110 OS=Arabidopsis thaliana OX=3702 GN=At3g47110 PE=3 SV=1 && PF08263:Leucine rich repeat N-terminal domain|PF00069:Protein kinase domain	WRKY
TraesCS2A02G324900LC	109.044	160.428	355.578	43.5266	33.4132	3.27607	208.35	26.7386	2.97132	0.000506183	0.040298	TraesCS2A02G324900LC	chr2A	347685270	347688590	-	1017	protein_coding	TraesCS2A01G324900LC && - && -	-
TraesCS5B02G477900	9.241	37.7478	289.18	0	0	9.0092	112.056	3.00307	5.17657	0.000508661	0.0404259	TraesCS5B02G477900	chr5B	650017775	650022861	+	2925	protein_coding	TraesCS5B01G477900 && - && -	-
TraesCS2D02G493700	2021.01	1232.7	1398.72	401.151	665.316	702.718	1550.81	589.728	1.39437	0.000508779	0.0404259	TraesCS2D02G493700	chr2D	591027189	591031752	+	1404	protein_coding	TraesCS2D01G493700 && sp|Q02066|AAIP_WHEAT Abscisic acid-inducible protein kinase (Fragment) OS=Triticum aestivum OX=4565 PE=2 SV=1 && PF00069:Protein kinase domain	LBD
TraesCS3B02G399600	406.604	298.443	164.247	114.11	39.3096	49.1411	289.765	67.5204	2.10599	0.000510275	0.0404919	TraesCS3B02G399600	chr3B	630868996	630870474	+	1479	protein_coding	TraesCS3B01G399600 && sp|Q9SND9|Y3028_ARATH Uncharacterized acetyltransferase At3g50280 OS=Arabidopsis thaliana OX=3702 GN=At3g50280 PE=3 SV=1 && PF02458:Transferase family	NAC
TraesCS3D02G210400	678.289	478.925	417.607	1830.47	1082.98	1193.31	524.94	1368.92	-1.38245	0.000510756	0.0404919	TraesCS3D02G210400	chr3D	278801669	278803723	+	1961	protein_coding	TraesCS3D01G210400 && - && PF03168:Late embryogenesis abundant protein	G2-like
TraesCS5D02G163700	112.74	10.6166	41.9354	4.70558	0	0	55.0974	1.56853	5.22844	0.000511561	0.0404919	TraesCS5D02G163700	chr5D	255364325	255379764	+	4712	protein_coding	TraesCS5D01G163700 && sp|Q8GU83|AB41G_ORYSJ ABC transporter G family member 41 OS=Oryza sativa subsp. japonica OX=39947 GN=ABCG41 PE=3 SV=1 && PF08370:Plant PDR ABC transporter associated|PF01061:ABC-2 type transporter|PF00005:ABC transporter	MYB_related
TraesCSU02G254300	326.207	226.487	327.621	117.64	50.1198	95.8252	293.438	87.8615	1.74182	0.00051159	0.0404919	TraesCSU02G254300	chrUn	391747828	391748154	+	327	protein_coding	TraesCSU01G254300 && sp|Q9LVD9|DTX40_ARATH Protein DETOXIFICATION 40 OS=Arabidopsis thaliana OX=3702 GN=DTX40 PE=1 SV=1 && -	-
TraesCS4D02G118800LC	366.868	279.569	381.787	15.2931	0.982741	83.5399	342.741	33.2719	3.35747	0.000512094	0.0404925	TraesCS4D02G118800LC	chr4D	99162922	99164093	-	363	protein_coding	TraesCS4D01G118800LC && - && -	-
TraesCS1A02G109600LC	5.5446	1.17962	1.74731	27.0571	53.068	39.3129	2.82384	39.8127	-3.79857	0.000513321	0.0405504	TraesCS1A02G109600LC	chr1A	60253663	60255283	-	1278	protein_coding	TraesCS1A01G109600LC && - && -	-
TraesCS3D02G511100	5.5446	0	5.24193	76.4657	8.84467	126.948	3.59551	70.7527	-4.27025	0.000514899	0.0406003	TraesCS3D02G511100	chr3D	595940553	595942439	-	1887	protein_coding	TraesCS3D01G511100 && sp|Q9SCZ4|FERON_ARATH Receptor-like protein kinase FERONIA OS=Arabidopsis thaliana OX=3702 GN=FER PE=1 SV=1 && PF12819:Malectin-like domain|PF07714:Protein tyrosine and serine/threonine kinase	NF-YB
TraesCS5B02G149400	319.738	871.737	1672.18	168.225	266.323	260.448	954.551	231.665	2.04229	0.000514946	0.0406003	TraesCS5B02G149400	chr5B	277265448	277269166	-	2456	protein_coding	TraesCS5B01G149400 && sp|Q8RWU5|FBL3_ARATH F-box/LRR-repeat protein 3 OS=Arabidopsis thaliana OX=3702 GN=FBL3 PE=2 SV=1 && -	WRKY
TraesCS1B02G441300	167.262	122.68	110.954	292.923	851.054	328.426	133.632	490.801	-1.87678	0.000515781	0.0406184	TraesCS1B02G441300	chr1B	662192978	662194258	-	1249	protein_coding	TraesCS1B01G441300 && sp|Q9C7W2|ERF61_ARATH Ethylene-responsive transcription factor ERF061 OS=Arabidopsis thaliana OX=3702 GN=ERF061 PE=2 SV=1 && PF00847:AP2 domain	ERF
TraesCS1D02G360600	0	7.0777	0	103.523	29.4822	50.7791	2.35923	61.2614	-4.77407	0.00051617	0.0406184	TraesCS1D02G360600	chr1D	443716098	443718946	+	2849	protein_coding	TraesCS1D01G360600 && sp|P17801|KPRO_MAIZE Putative receptor protein kinase ZmPK1 OS=Zea mays OX=4577 GN=PK1 PE=2 SV=2 && PF00069:Protein kinase domain|PF01453:D-mannose binding lectin	bHLH
TraesCS7A02G182900	379.805	422.303	371.303	194.105	93.3604	87.635	391.137	125.034	1.64881	0.00051789	0.0407146	TraesCS7A02G182900	chr7A	137915892	137916976	-	871	protein_coding	TraesCS7A01G182900 && - && -	BBR-BPC
TraesCS4A02G377810LC	695.847	11.7962	48.9247	0	19.6548	13.1043	252.189	10.9197	4.52207	0.00051844	0.0407187	TraesCS4A02G377810LC	chr4A	538212150	538217018	+	2507	protein_coding	TraesCS4A01G229500 && - && -	-
TraesCS1D02G254400LC	62.8388	0	48.9247	0	0	0	37.2545	0	7.68962	0.000519273	0.040745	TraesCS1D02G254400LC	chr1D	229964173	229965030	-	858	protein_coding	TraesCS1D01G254400LC && - && -	FAR1
TraesCS6B02G350400	25.8748	23.5923	25.336	54.1142	981.758	13.9233	24.9344	349.932	-3.81056	0.000521053	0.0408455	TraesCS6B02G350400	chr6B	615605331	615606561	+	1231	protein_coding	TraesCS6B01G350400 && sp|Q70II3|EF110_ARATH Ethylene-responsive transcription factor ERF110 OS=Arabidopsis thaliana OX=3702 GN=ERF110 PE=2 SV=2 && PF00847:AP2 domain	ERF
TraesCS4A02G386600LC	44.3568	20.0535	6.98924	243.514	101.222	117.12	23.7998	153.952	-2.69216	0.000525831	0.0411805	TraesCS4A02G386600LC	chr4A	544886503	544886907	+	318	protein_coding	TraesCS4A01G386600LC && - && -	-
TraesCS7B02G211900	0	1.17962	0	42.3502	3.93096	42.589	0.393206	29.6234	-6.39289	0.000527539	0.0412748	TraesCS7B02G211900	chr7B	387670908	387674489	-	1490	protein_coding	TraesCS7B01G211900 && sp|Q9LK31|Y3272_ARATH Kelch repeat-containing protein At3g27220 OS=Arabidopsis thaliana OX=3702 GN=At3g27220 PE=2 SV=1 && PF13418:Galactose oxidase, central domain	WRKY
TraesCS2B02G421000	452.809	113.243	90.8601	16.4695	46.1888	41.7699	218.971	34.8094	2.64944	0.000532763	0.0416437	TraesCS2B02G421000	chr2B	604982495	605001955	+	3814	protein_coding	TraesCS2B01G421000 && sp|Q7XSA2|AGO1B_ORYSJ Protein argonaute 1B OS=Oryza sativa subsp. japonica OX=39947 GN=AGO1B PE=2 SV=3 && PF02170:PAZ domain|PF02171:Piwi domain|PF16487:Mid domain of argonaute|PF16488:Argonaute linker 2 domain|PF12764:Glycine-rich region of argonaut|PF16486:N-terminal domain of argonaute|PF08699:Argonaute linker 1 domain	GATA
TraesCS6B02G396800	27.723	33.0293	3.49462	89.4061	468.767	63.8834	21.4156	207.352	-3.28143	0.000533873	0.0416804	TraesCS6B02G396800	chr6B	672618636	672621807	-	3060	protein_coding	TraesCS6B01G396800 && - && PF13962:Domain of unknown function	-
TraesCS5D02G252400	2921.08	2816.93	3065.66	5422.01	5700.88	8823.29	2934.55	6648.72	-1.17999	0.000534395	0.0416804	TraesCS5D02G252400	chr5D	358011403	358016127	-	1977	protein_coding	TraesCS5D01G252400 && sp|Q94CE3|BCA5_ARATH Beta carbonic anhydrase 5, chloroplastic OS=Arabidopsis thaliana OX=3702 GN=BCA5 PE=2 SV=1 && PF00484:Carbonic anhydrase	bHLH
TraesCS1B02G351900	771.623	1058.12	1168.95	1689.3	4171.74	2629.87	999.564	2830.3	-1.50169	0.000534763	0.0416804	TraesCS1B02G351900	chr1B	582904023	582907767	+	2669	protein_coding	TraesCS1B01G351900 && sp|Q2MHE4|HT1_ARATH Serine/threonine/tyrosine-protein kinase HT1 OS=Arabidopsis thaliana OX=3702 GN=HT1 PE=1 SV=1 && PF07714:Protein tyrosine and serine/threonine kinase	NAC
TraesCS3A02G498700	21011.3	11196.9	4860.14	3637.42	2553.16	397.224	12356.1	2195.93	2.49247	0.000536444	0.0417716	TraesCS3A02G498700	chr3A	724199314	724200936	+	1623	protein_coding	TraesCS3A01G498700 && sp|Q941F1|PLA15_ARATH Phospholipase A1-Igamma1, chloroplastic OS=Arabidopsis thaliana OX=3702 GN=DALL4 PE=1 SV=2 && PF01764:Lipase (class 3)	Trihelix
TraesCS2B02G135500	66.5352	331.472	206.183	36.4683	13.7584	49.9601	201.397	33.3956	2.58907	0.000538039	0.0417866	TraesCS2B02G135500	chr2B	102027554	102029873	-	2165	protein_coding	TraesCS2B01G135500 && sp|Q9FKP1|CCX1_ARATH Cation/calcium exchanger 1 OS=Arabidopsis thaliana OX=3702 GN=CCX1 PE=2 SV=1 && PF01699:Sodium/calcium exchanger protein	NF-YC
TraesCS4A02G071100	50.8255	301.982	69.0188	21.1751	0	7.37117	140.609	9.51543	3.8984	0.000538095	0.0417866	TraesCS4A02G071100	chr4A	68467158	68470498	-	2323	protein_coding	TraesCS4A01G071100 && sp|Q680B7|XYN4_ARATH Endo-1,4-beta-xylanase 4 OS=Arabidopsis thaliana OX=3702 GN=XYN4 PE=2 SV=1 && PF00331:Glycosyl hydrolase family 10	-
TraesCS2D02G528500	48180.7	21016.1	31811.5	3886.81	15939.1	6932.17	33669.4	8919.35	1.91641	0.00053817	0.0417866	TraesCS2D02G528500	chr2D	616149955	616155065	-	3161	protein_coding	TraesCS2D01G528500 && sp|Q43191|LOX15_SOLTU Probable linoleate 9S-lipoxygenase 5 OS=Solanum tuberosum OX=4113 GN=LOX1.5 PE=2 SV=1 && PF00305:Lipoxygenase	NF-YA
TraesCS1B02G454600	0	0	0	9.41117	77.6365	1.63804	0	29.5619	-7.35163	0.00054157	0.041971	TraesCS1B02G454600	chr1B	670164777	670167783	-	2327	protein_coding	TraesCS1B01G454600 && sp|Q0D5R3|CRK6_ORYSJ Cysteine-rich receptor-like protein kinase 6 OS=Oryza sativa subsp. japonica OX=39947 GN=CRK6 PE=1 SV=1 && PF00069:Protein kinase domain|PF01657:Salt stress response/antifungal	ERF
TraesCS1D02G024500	14.7856	33.0293	13.1048	0	0	0	20.3066	0	6.81048	0.000541571	0.041971	TraesCS1D02G024500	chr1D	10292749	10295636	-	2888	protein_coding	TraesCS1D01G024500 && sp|Q9SD62|Y3471_ARATH Putative receptor-like protein kinase At3g47110 OS=Arabidopsis thaliana OX=3702 GN=At3g47110 PE=3 SV=1 && PF08263:Leucine rich repeat N-terminal domain	WRKY
TraesCS7D02G240000	11.0892	28.3108	20.9677	0	0	0	20.1226	0	6.79832	0.000542087	0.0419712	TraesCS7D02G240000	chr7D	204445560	204449490	+	1741	protein_coding	TraesCS7D01G240000 && sp|Q8GW57|PP134_ARATH Pentatricopeptide repeat-containing protein At1g80150, mitochondrial OS=Arabidopsis thaliana OX=3702 GN=At1g80150 PE=2 SV=2 && PF13041:PPR repeat family	GRAS
TraesCS3D02G360900	810.435	546.163	313.642	45.8794	207.358	128.586	556.747	127.275	2.12731	0.000543215	0.041994	TraesCS3D02G360900	chr3D	474450607	474452547	+	1941	protein_coding	TraesCS3D01G360900 && sp|Q9SND9|Y3028_ARATH Uncharacterized acetyltransferase At3g50280 OS=Arabidopsis thaliana OX=3702 GN=At3g50280 PE=3 SV=1 && PF02458:Transferase family	NAC
TraesCS5D02G373800	24.0266	55.442	76.8816	228.221	377.373	126.129	52.1168	243.907	-2.22582	0.000543409	0.041994	TraesCS5D02G373800	chr5D	447191662	447194066	-	2290	protein_coding	pseudo_transcript && sp|A0A1D6E0S8|WAK17_MAIZE Wall-associated receptor kinase 17 OS=Zea mays OX=4577 GN=WAK17 PE=1 SV=1 && PF07714:Protein tyrosine and serine/threonine kinase|PF13947:Wall-associated receptor kinase galacturonan-binding|PF00069:Protein kinase domain	ARF
TraesCS2A02G501800LC	2.7723	0	0	27.0571	52.0853	24.5706	0.9241	34.571	-5.18191	0.000548169	0.0422929	TraesCS2A02G501800LC	chr2A	591632792	591633322	+	531	protein_coding	TraesCS2A01G501800LC && - && -	bHLH
TraesCS4D02G031600	97.0305	319.676	718.144	9.41117	21.6203	101.558	378.284	44.1966	3.09091	0.000548311	0.0422929	TraesCS4D02G031600	chr4D	14842844	14843518	-	675	protein_coding	TRIAE_CS42_4DS_TGACv1_361560_AA1170130%2Ccupin-1 domain%2Callergy related%2Cgermin-like && sp|P15290|GER2_WHEAT Oxalate oxidase GF-2.8 OS=Triticum aestivum OX=4565 PE=1 SV=1 && PF00190:Cupin	bZIP
TraesCS5B02G209800	584.031	907.126	338.105	1532.84	4525.52	1279.31	609.754	2445.89	-2.00453	0.000551145	0.0424714	TraesCS5B02G209800	chr5B	379596598	379598535	+	1535	protein_coding	TraesCS5B01G209800 && sp|Q6ERW9|CAD8B_ORYSJ Probable cinnamyl alcohol dehydrogenase 8B OS=Oryza sativa subsp. japonica OX=39947 GN=CAD8B PE=3 SV=2 && PF00107:Zinc-binding dehydrogenase|PF08240:Alcohol dehydrogenase GroES-like domain	HB-other
TraesCS3D02G399400	405.68	289.006	434.207	748.188	932.621	1022.13	376.298	900.981	-1.25905	0.00055471	0.0426565	TraesCS3D02G399400	chr3D	514272152	514276711	-	1732	protein_coding	TraesCS3D01G399400 && sp|Q8GWR3|QKIL5_ARATH KH domain-containing protein At1g09660/At1g09670 OS=Arabidopsis thaliana OX=3702 GN=At1g09660/At1g09670 PE=2 SV=1 && PF16544:Homodimerisation region of STAR domain protein	MIKC_MADS
TraesCS7A02G506900	1.8482	2.35923	2.62097	23.5279	34.3959	38.4939	2.27613	32.1392	-3.82165	0.000554978	0.0426565	TraesCS7A02G506900	chr7A	694060394	694067693	-	1000	protein_coding	TraesCS7A01G506900 && - && PF10440:Ubiquitin-binding WIYLD domain	-
TraesCS7A02G421100	226.404	291.366	156.384	488.204	739.021	604.436	224.718	610.554	-1.44377	0.000555112	0.0426565	TraesCS7A02G421100	chr7A	612369928	612370520	+	498	protein_coding	TraesCS7A01G421100 && - && -	-
TraesCS5D02G364600	69.3075	640.532	108.333	28.2335	57.9817	16.3804	272.724	34.1985	2.99552	0.000557321	0.0427859	TraesCS5D02G364600	chr5D	442010578	442012014	-	1343	protein_coding	TraesCS5D01G364600 && sp|Q9FEQ8|PER2_MAIZE Peroxidase 2 OS=Zea mays OX=4577 GN=PER2 PE=2 SV=1 && PF00141:Peroxidase	NAC
TraesCS4D02G051900	1132.02	1315.27	917.338	271.747	568.024	417.699	1121.54	419.157	1.4191	0.000557843	0.0427859	TraesCS4D02G051900	chr4D	27558913	27562018	+	2059	protein_coding	TraesCS4D01G051900 && sp|Q55EQ3|Y9086_DICDI Uncharacterized abhydrolase domain-containing protein DDB_G0269086 OS=Dictyostelium discoideum OX=44689 GN=DDB_G0269086 PE=1 SV=2 && PF12146:Serine aminopeptidase, S33	G2-like
TraesCS3B02G239800	29.5712	16.5146	69.0188	115.287	222.099	244.067	38.3682	193.818	-2.33087	0.000559374	0.0428586	TraesCS3B02G239800	chr3B	378207405	378209483	-	2079	protein_coding	TraesCS3B01G239800 && - && -	-
TraesCS7A02G115300	2105.1	1847.28	2695.23	5150.26	4029.24	5665.15	2215.87	4948.22	-1.15891	0.000559839	0.0428586	TraesCS7A02G115300	chr7A	71143710	71146235	-	1329	protein_coding	TraesCS7A01G115300 && sp|Q9FJ45|GDL83_ARATH GDSL esterase/lipase At5g45910 OS=Arabidopsis thaliana OX=3702 GN=At5g45910 PE=2 SV=1 && PF00657:GDSL-like Lipase/Acylhydrolase	B3
TraesCS3B02G414900	358.551	1962.88	342.473	185.871	210.307	118.758	887.969	171.645	2.37108	0.000561914	0.0429511	TraesCS3B02G414900	chr3B	651500715	651502890	+	1857	protein_coding	TraesCS3B01G414900 && sp|Q0WP01|PTR9_ARATH Protein NRT1/ PTR FAMILY 5.10 OS=Arabidopsis thaliana OX=3702 GN=NPF5.10 PE=2 SV=1 && PF00854:POT family	MYB_related
TraesCS3D02G118800	24.0266	49.5439	7.8629	234.103	152.325	100.739	27.1445	162.389	-2.59001	0.000562753	0.0429511	TraesCS3D02G118800	chr3D	73394024	73394875	+	852	protein_coding	TraesCS3D01G118800 && - && -	B3
novel.3603	239.342	326.754	380.04	130.58	69.7746	110.567	315.379	103.641	1.60663	0.000562854	0.0429511	-	chr4A	38741892	38744235	+	2344	-	- && - && -	-
TraesCS4B02G397900	18.482	14.1554	26.2097	0	0	0	19.6157	0	6.76406	0.000563148	0.0429511	TraesCS4B02G397900	chr4B	671844545	671845490	+	946	protein_coding	TraesCS4B01G397900 && sp|Q9LKA1|S407_ARATH Protein S40-7 OS=Arabidopsis thaliana OX=3702 GN=S40-7 PE=1 SV=1 && PF04520:Senescence regulator	-
TraesCS4B02G246400LC	578.486	470.667	486.626	1244.63	1611.7	895.187	511.927	1250.5	-1.28816	0.000566149	0.0431397	TraesCS4B02G246400LC	chr4B	270802101	270803417	-	1317	protein_coding	TraesCS4B01G246400LC && - && -	G2-like
TraesCS4A02G064700	401.983	520.211	411.492	885.826	947.362	1868.18	444.562	1233.79	-1.47344	0.000568147	0.0431741	TraesCS4A02G064700	chr4A	61583413	61591689	+	3609	protein_coding	TraesCS4A01G064700 && - && -	-
TraesCS5D02G204500	139.539	343.269	138.038	34.1155	67.8091	42.589	206.948	48.1712	2.10005	0.000568544	0.0431741	TraesCS5D02G204500	chr5D	309694008	309697133	+	3126	protein_coding	TraesCS5D01G204500 && sp|Q9FL07|ATL46_ARATH RING-H2 finger protein ATL46 OS=Arabidopsis thaliana OX=3702 GN=ATL46 PE=2 SV=1 && PF13639:Ring finger domain	TCP
TraesCS5B02G352900	380.729	51.9032	222.782	54.1142	18.6721	31.1227	218.471	34.6363	2.66204	0.000568672	0.0431741	TraesCS5B02G352900	chr5B	532600504	532606342	-	2233	protein_coding	TraesCS5B01G352900 && sp|O95696|BRD1_HUMAN Bromodomain-containing protein 1 OS=Homo sapiens OX=9606 GN=BRD1 PE=1 SV=1 && PF00439:Bromodomain	bHLH
TraesCS1D02G308900	22.1784	34.2089	6.98924	0	0	0	21.1255	0	6.86752	0.000568713	0.0431741	TraesCS1D02G308900	chr1D	405055248	405057806	+	2559	protein_coding	TraesCS1D01G308900 && - && PF13968:Domain of unknown function (DUF4220)|PF04578:Protein of unknown function, DUF594	TCP
TraesCS2B02G801500LC	59.1424	27.1312	8.73655	1134.05	117.929	20.4755	31.67	424.15	-3.74274	0.000571131	0.0433175	TraesCS2B02G801500LC	chr2B	733859060	733859389	-	300	protein_coding	TraesCS2B01G801500LC && sp|Q8GXG1|ASPGB_ARATH Probable isoaspartyl peptidase/L-asparaginase 2 OS=Arabidopsis thaliana OX=3702 GN=At3g16150 PE=2 SV=2 && PF01112:Asparaginase	-
TraesCS3D02G299800	1107.07	1423.8	1261.56	2875.11	2678.95	2357.95	1264.14	2637.34	-1.06101	0.000574572	0.0435381	TraesCS3D02G299800	chr3D	414643803	414649924	-	1818	protein_coding	TraesCS3D01G299800 && sp|Q6K4T4|SERK4_ORYSJ LRR receptor kinase SERK2 OS=Oryza sativa subsp. japonica OX=39947 GN=SERK4 PE=3 SV=1 && PF07714:Protein tyrosine and serine/threonine kinase	CO-like
TraesCS5D02G041400	9.241	58.9809	5.24193	0	0	0	24.4879	0	7.07911	0.000575459	0.0435649	TraesCS5D02G041400	chr5D	41933293	41934139	-	698	protein_coding	TraesCS5D01G041400 && - && -	-
TraesCS6D02G359300	313.27	119.141	245.497	849.358	1236.29	412.785	225.969	832.81	-1.8804	0.000576686	0.0436174	TraesCS6D02G359300	chr6D	451783234	451784990	-	1393	protein_coding	TraesCS6D01G359300 && sp|Q9LIF4|LBO1_ARATH Protein LATERAL BRANCHING OXIDOREDUCTASE 1 OS=Arabidopsis thaliana OX=3702 GN=LBO1 PE=1 SV=1 && PF14226:non-haem dioxygenase in morphine synthesis N-terminal|PF03171:2OG-Fe(II) oxygenase superfamily	STAT
TraesCS2A02G323200	0	0	0	22.3515	25.5513	11.4663	0	19.7897	-6.77155	0.000578623	0.0436908	TraesCS2A02G323200	chr2A	553278305	553280315	-	1544	protein_coding	TraesCS2A01G323200 && sp|Q94BN0|BT2_ARATH BTB/POZ and TAZ domain-containing protein 2 OS=Arabidopsis thaliana OX=3702 GN=BT2 PE=1 SV=1 && PF00651:BTB/POZ domain	C2H2
TraesCS6D02G438900LC	12.9374	108.525	14.8521	0	2.94822	0	45.4381	0.982741	5.52741	0.000579119	0.0436908	TraesCS6D02G438900LC	chr6D	434811605	434812624	-	747	protein_coding	TraesCS6D01G438900LC && sp|P46525|CS120_WHEAT Cold-shock protein CS120 OS=Triticum aestivum OX=4565 GN=CS120 PE=2 SV=2 && PF00257:Dehydrin	-
TraesCS3D02G411600	171.883	116.782	56.7876	644.665	210.307	583.141	115.151	479.371	-2.05797	0.000579259	0.0436908	TraesCS3D02G411600	chr3D	524201441	524203544	+	2002	protein_coding	TraesCS3D01G411600 && - && PF05910:Plant protein of unknown function (DUF868)	CPP
TraesCS2D02G098200	12.9374	14.1554	30.5779	48.2322	316.443	74.5307	19.2236	146.402	-2.92486	0.000580335	0.0437316	TraesCS2D02G098200	chr2D	50237186	50239121	+	1820	protein_coding	TraesCS2D01G098200 && sp|Q5XF79|PBL18_ARATH Probable serine/threonine-protein kinase PBL18 OS=Arabidopsis thaliana OX=3702 GN=PBL18 PE=2 SV=1 && PF07714:Protein tyrosine and serine/threonine kinase	bHLH
TraesCS6B02G251300	7.3928	37.7478	18.3468	0	0	0	21.1624	0	6.86988	0.000583729	0.0439468	TraesCS6B02G251300	chr6B	450637579	450641449	-	2249	protein_coding	TraesCS6B01G251300 && sp|Q96HR8|NAF1_HUMAN H/ACA ribonucleoprotein complex non-core subunit NAF1 OS=Homo sapiens OX=9606 GN=NAF1 PE=1 SV=2 && PF04410:Gar1/Naf1 RNA binding region	-
TraesCS7A02G204000	0	0	0	7.05837	64.8609	4.91411	0	25.6111	-7.14489	0.000586754	0.044134	TraesCS7A02G204000	chr7A	166323966	166331332	+	3560	protein_coding	TraesCS7A01G204000 && sp|Q9YHB5|CND3_XENLA Condensin complex subunit 3 OS=Xenopus laevis OX=8355 GN=ncapg PE=1 SV=1 && PF12719:Nuclear condensing complex subunits, C-term domain	-
TraesCS2A02G063400	44.3568	63.6993	21.8414	2.35279	5.89645	3.27607	43.2992	3.84177	3.4853	0.000594224	0.0446547	TraesCS2A02G063400	chr2A	27962981	27964485	+	846	protein_coding	TraesCS2A01G063400 && sp|Q9ZVH0|FEZ_ARATH Protein FEZ OS=Arabidopsis thaliana OX=3702 GN=FEZ PE=2 SV=1 && PF02365:No apical meristem (NAM) protein	NAC
TraesCS1B02G370900	119.209	101.447	75.1343	230.574	1393.53	162.166	98.5968	595.422	-2.59453	0.000596204	0.0447623	TraesCS1B02G370900	chr1B	600602485	600605276	+	1692	protein_coding	TraesCS1B01G370900 && sp|Q75KU4|CNBL4_ORYSJ Calcineurin B-like protein 4 OS=Oryza sativa subsp. japonica OX=39947 GN=CBL4 PE=1 SV=1 && -	EIL
novel.8287	33.2676	56.6216	47.1774	5.88198	0	3.27607	45.6889	3.05268	3.92604	0.000597221	0.0447976	-	chrUn	73539070	73540198	-	495	-	- && - && -	-
TraesCS4A02G323500	7.3928	0	27.957	16.4695	367.545	219.497	11.7833	201.171	-4.08177	0.000600813	0.0450257	TraesCS4A02G323500	chr4A	611268434	611271719	-	2188	protein_coding	TraesCS4A01G323500 && sp|Q0D5R2|CRK10_ORYSJ Cysteine-rich receptor-like protein kinase 10 OS=Oryza sativa subsp. japonica OX=39947 GN=CRK10 PE=2 SV=1 && PF07714:Protein tyrosine and serine/threonine kinase	bHLH
novel.5391	155.249	69.5974	58.5349	544.671	285.978	262.905	94.4604	364.518	-1.94637	0.000602111	0.0450817	-	chr5B	661821053	661831307	-	2868	-	- && - && -	-
TraesCS4B02G082900	22.1784	96.7286	0	0	0	0	39.6357	0	7.77576	0.000603982	0.0451804	TraesCS4B02G082900	chr4B	81992259	81996535	+	2676	protein_coding	TraesCS4B01G082900 && sp|Q2QVG9|CLPC2_ORYSJ Chaperone protein ClpC2, chloroplastic OS=Oryza sativa subsp. japonica OX=39947 GN=CLPC2 PE=2 SV=2 && PF00004:ATPase family associated with various cellular activities (AAA)|PF10431:C-terminal, D2-small domain, of ClpB protein|PF17871:AAA lid domain|PF07724:AAA domain (Cdc48 subfamily)	ARF
TraesCS1A02G351300	102.575	115.603	191.33	235.279	1115.41	425.071	136.503	591.92	-2.11593	0.000604658	0.0451896	TraesCS1A02G351300	chr1A	535857780	535858706	+	927	protein_coding	TraesCS1A01G351300 && sp|Q945T0|RALF_TOBAC Rapid alkalinization factor OS=Nicotiana tabacum OX=4097 GN=RALF PE=1 SV=1 && PF05498:Rapid ALkalinization Factor (RALF)	HSF
TraesCS7A02G142500	0	0	0	0	70.7573	38.4939	0	36.4171	-7.65369	0.000605624	0.045194	TraesCS7A02G142500	chr7A	93488293	93490038	+	1746	protein_coding	TraesCS7A01G142500 && sp|P0C897|Y3264_ARATH Putative UPF0481 protein At3g02645 OS=Arabidopsis thaliana OX=3702 GN=At3g02645 PE=3 SV=1 && PF03140:Plant protein of unknown function	-
TraesCS6B02G176200	893.604	569.755	973.252	3028.04	1358.15	2423.48	812.204	2269.89	-1.48225	0.000606119	0.045194	TraesCS6B02G176200	chr6B	192349496	192355710	-	2262	protein_coding	TraesCS6B01G176200 && sp|Q6ETK3|P2C11_ORYSJ Probable protein phosphatase 2C 11 OS=Oryza sativa subsp. japonica OX=39947 GN=Os02g0180000 PE=2 SV=1 && PF00481:Protein phosphatase 2C	NAC
TraesCS4D02G077600	782.712	385.735	566.128	1810.47	980.775	2651.16	578.192	1814.14	-1.64937	0.000606472	0.045194	TraesCS4D02G077600	chr4D	51615420	51616874	-	693	protein_coding	TraesCS4D01G077600 && sp|Q9FN11|LBD37_ARATH LOB domain-containing protein 37 OS=Arabidopsis thaliana OX=3702 GN=LBD37 PE=2 SV=1 && PF03195:Lateral organ boundaries (LOB) domain	LBD
TraesCS4A02G043800	236.57	153.35	82.9972	0	22.603	22.9325	157.639	15.1785	3.36451	0.000607195	0.045194	TraesCS4A02G043800	chr4A	36389828	36393649	-	1751	protein_coding	TraesCS4A01G043800 && sp|Q6VMN7|ALD1_ORYSJ Aminotransferase ALD1 homolog OS=Oryza sativa subsp. japonica OX=39947 GN=ALD1 PE=2 SV=1 && PF00155:Aminotransferase class I and II	-
TraesCS5B02G418700	2240.94	1818.97	1580.44	4246.79	3680.36	3946.03	1880.12	3957.73	-1.07382	0.000607909	0.045194	TraesCS5B02G418700	chr5B	594873314	594876320	+	1924	protein_coding	TraesCS5B01G418700 && sp|Q9ZRA9|TBB4_WHEAT Tubulin beta-4 chain OS=Triticum aestivum OX=4565 GN=TUBB4 PE=2 SV=1 && PF03953:Tubulin C-terminal domain|PF00091:Tubulin/FtsZ family, GTPase domain	NAC
TraesCS3B02G280600	588.652	557.959	531.182	961.115	1759.11	1312.07	559.264	1344.1	-1.26524	0.000608033	0.045194	TraesCS3B02G280600	chr3B	450851017	450854905	-	1717	protein_coding	TraesCS3B01G280600 && sp|Q3ADI0|SURE_CARHZ 5'-nucleotidase SurE OS=Carboxydothermus hydrogenoformans (strain ATCC BAA-161 / DSM 6008 / Z-2901) OX=246194 GN=surE PE=3 SV=1 && PF01975:Survival protein SurE	HSF
TraesCS7A02G123900	250.431	369.22	223.656	124.698	65.8436	58.1503	281.102	82.8973	1.76522	0.000612645	0.0454954	TraesCS7A02G123900	chr7A	80062509	80067253	+	2328	protein_coding	TraesCS7A01G123900 && sp|Q5WA72|PDI15_ORYSJ Protein disulfide isomerase-like 1-5 OS=Oryza sativa subsp. japonica OX=39947 GN=PDIL1-5 PE=2 SV=1 && PF13848:Thioredoxin-like domain|PF00085:Thioredoxin	-
TraesCS5B02G407800	24.9507	149.811	104.839	17.6459	9.82741	3.27607	93.2002	10.2498	3.20119	0.000620104	0.0460076	TraesCS5B02G407800	chr5B	583474254	583474481	+	228	protein_coding	TraesCS5B01G407800 && - && -	-
TraesCS3B02G253300LC	27.723	11.7962	19.2204	0	0	0	19.5799	0	6.76156	0.000620725	0.0460119	TraesCS3B02G253300LC	chr3B	200365886	200366689	+	804	protein_coding	TraesCS3B01G253300LC && - && PF02365:No apical meristem (NAM) protein	NAC
TraesCS4B02G310900	9259.48	4149.89	4672.31	15650.8	17589.1	14413.9	6027.23	15884.6	-1.39801	0.000627707	0.0464791	TraesCS4B02G310900	chr4B	601098518	601100247	-	1237	protein_coding	TraesCS4B01G310900 && sp|O64964|TIP11_MAIZE Aquaporin TIP1-1 OS=Zea mays OX=4577 GN=TIP1-1 PE=2 SV=1 && PF00230:Major intrinsic protein	BES1
TraesCS3D02G535700	1193.01	812.756	1154.97	2230.45	2561.02	2143.37	1053.58	2311.61	-1.13322	0.000628165	0.0464791	TraesCS3D02G535700	chr3D	609738165	609742070	-	2087	protein_coding	TraesCS3D01G535700 && sp|Q65XV8|RK176_ORYSJ Receptor-like cytoplasmic kinase 176 OS=Oryza sativa subsp. japonica OX=39947 GN=RLCK176 PE=1 SV=1 && PF07714:Protein tyrosine and serine/threonine kinase	Whirly
TraesCS7D02G433700	0	0	0	11.764	43.2406	9.0092	0	21.3379	-6.88138	0.000629124	0.0465079	TraesCS7D02G433700	chr7D	553814747	553818672	-	2462	protein_coding	TraesCS7D01G433700 && - && PF03398:Regulator of Vps4 activity in the MVB pathway	ERF
TraesCS3A02G317800	524.889	548.522	457.795	1268.15	874.639	1439.02	510.402	1193.94	-1.22636	0.000632647	0.0467163	TraesCS3A02G317800	chr3A	558891382	558893421	-	2040	protein_coding	TraesCS3A01G317800 && sp|Q9LXA5|LRK91_ARATH L-type lectin-domain containing receptor kinase IX.1 OS=Arabidopsis thaliana OX=3702 GN=LECRK91 PE=1 SV=1 && PF00139:Legume lectin domain|PF00069:Protein kinase domain	bHLH
TraesCS4A02G263200	3607.69	1778.86	1675.67	159.99	918.863	584.779	2354.07	554.544	2.08535	0.000633086	0.0467163	TraesCS4A02G263200	chr4A	575734939	575738321	-	2188	protein_coding	TraesCS4A01G263200 && sp|Q55EQ3|Y9086_DICDI Uncharacterized abhydrolase domain-containing protein DDB_G0269086 OS=Dictyostelium discoideum OX=44689 GN=DDB_G0269086 PE=1 SV=2 && PF12146:Serine aminopeptidase, S33	G2-like
TraesCS2B02G677100LC	49.9014	18.8739	57.6612	21.1751	1278.55	151.518	42.1455	483.746	-3.51856	0.000634859	0.0468049	TraesCS2B02G677100LC	chr2B	637463922	637465079	-	1158	protein_coding	TraesCS2B01G677100LC && sp|Q00451|PRF1_SOLLC 36.4 kDa proline-rich protein OS=Solanum lycopersicum OX=4081 GN=TPRP-F1 PE=2 SV=1 && PF14547:Hydrophobic seed protein	Trihelix
TraesCS1A02G420900	6641.5	4399.97	5000.8	11432.2	12055.3	10636.6	5347.43	11374.7	-1.08885	0.000636105	0.0468546	TraesCS1A02G420900	chr1A	577461313	577464912	+	2258	protein_coding	TraesCS1A01G420900 && sp|Q75HZ9|SPS2_ORYSJ Solanesyl-diphosphate synthase 2, chloroplastic OS=Oryza sativa subsp. japonica OX=39947 GN=SPS2 PE=1 SV=2 && PF00348:Polyprenyl synthetase	STAT
TraesCS5B02G166300	47.1291	35.3885	10.4839	335.273	93.3604	128.586	31.0005	185.74	-2.58413	0.000640666	0.047148	TraesCS5B02G166300	chr5B	308548305	308552970	+	3045	protein_coding	TraesCS5B01G166300 && sp|P49572|TRPC_ARATH Indole-3-glycerol phosphate synthase, chloroplastic OS=Arabidopsis thaliana OX=3702 GN=IGPS PE=1 SV=2 && PF00218:Indole-3-glycerol phosphate synthase	-
TraesCS4B02G574800LC	35.1158	47.1847	12.2312	1.1764	1.96548	0	31.5106	1.04729	4.95727	0.000645861	0.04748	TraesCS4B02G574800LC	chr4B	652278905	652279282	-	378	protein_coding	TraesCS4B01G574800LC && - && -	-
TraesCS4B02G078800	1219.81	409.327	768.816	2991.57	1437.75	3894.43	799.318	2774.59	-1.79511	0.000647152	0.04748	TraesCS4B02G078800	chr4B	75778121	75780025	-	1117	protein_coding	TraesCS4B01G078800 && sp|Q9FN11|LBD37_ARATH LOB domain-containing protein 37 OS=Arabidopsis thaliana OX=3702 GN=LBD37 PE=2 SV=1 && PF03195:Lateral organ boundaries (LOB) domain	LBD
TraesCS6A02G318100	16.6338	8.25732	2.62097	39.9975	93.3604	94.1871	9.17069	75.8483	-3.05061	0.000647648	0.04748	TraesCS6A02G318100	chr6A	554304674	554310340	-	1750	protein_coding	TraesCS6A01G318100 && sp|Q9M1S3|ARP1_ARATH Probable RNA-binding protein ARP1 OS=Arabidopsis thaliana OX=3702 GN=ARP1 PE=2 SV=1 && PF00076:RNA recognition motif	G2-like
TraesCS2D02G067800	225.48	303.162	281.317	677.604	1408.27	484.859	269.986	856.91	-1.66646	0.000648218	0.04748	TraesCS2D02G067800	chr2D	28420478	28424381	-	3428	protein_coding	TraesCS2D01G067800 && sp|Q1MX30|XA21_ORYSI Receptor kinase-like protein Xa21 OS=Oryza sativa subsp. indica OX=39946 GN=XA21 PE=1 SV=1 && PF00069:Protein kinase domain|PF08263:Leucine rich repeat N-terminal domain	WRKY
TraesCS1A02G339300	640.401	548.522	397.513	2431.61	1190.1	1031.96	528.812	1551.22	-1.55237	0.000648604	0.04748	TraesCS1A02G339300	chr1A	529244047	529249909	-	3514	protein_coding	TraesCS1A01G339300 && sp|Q9SYM4|TPS1_ARATH Alpha,alpha-trehalose-phosphate synthase [UDP-forming] 1 OS=Arabidopsis thaliana OX=3702 GN=TPS1 PE=1 SV=1 && PF00982:Glycosyltransferase family 20|PF02358:Trehalose-phosphatase	-
TraesCS7D02G162100	267.989	509.595	48.051	38.8211	19.6548	0	275.212	19.492	3.82857	0.000649061	0.04748	TraesCS7D02G162100	chr7D	112117089	112132696	-	1469	protein_coding	TraesCS7D01G162100 && sp|Q2QYE1|APY3_ORYSJ Probable apyrase 3 OS=Oryza sativa subsp. japonica OX=39947 GN=APY3 PE=2 SV=2 && PF01150:GDA1/CD39 (nucleoside phosphatase) family	-
TraesCS7A02G427000	38.8122	42.4662	91.7338	152.931	265.34	241.61	57.6707	219.961	-1.92866	0.000649242	0.04748	TraesCS7A02G427000	chr7A	620171498	620172988	+	1279	protein_coding	TraesCS7A01G427000 && sp|Q38910|XTH23_ARATH Probable xyloglucan endotransglucosylase/hydrolase protein 23 OS=Arabidopsis thaliana OX=3702 GN=XTH23 PE=2 SV=1 && PF00722:Glycosyl hydrolases family 16|PF06955:Xyloglucan endo-transglycosylase (XET) C-terminus	NAC
TraesCS1A02G321700	150.628	172.224	45.4301	511.732	693.815	294.028	122.761	499.858	-2.02744	0.000649866	0.0474832	TraesCS1A02G321700	chr1A	512643760	512651749	+	2581	protein_coding	TraesCS1A01G321700 && sp|Q94AS9|CNGC4_ARATH Cyclic nucleotide-gated ion channel 4 OS=Arabidopsis thaliana OX=3702 GN=CNGC4 PE=2 SV=2 && -	bHLH
TraesCS2B02G525600	0	0	0	25.8807	29.4822	6.55215	0	20.6384	-6.83143	0.000650724	0.0475034	TraesCS2B02G525600	chr2B	719526307	719531573	-	2436	protein_coding	TraesCS2B01G525600 && sp|Q9FJ79|TOP1B_ARATH DNA topoisomerase 1 beta OS=Arabidopsis thaliana OX=3702 GN=TOP1B PE=1 SV=1 && PF01028:Eukaryotic DNA topoisomerase I, catalytic core|PF14370:C-terminal topoisomerase domain|PF02919:Eukaryotic DNA topoisomerase I, DNA binding fragment	B3
novel.5344	62.8388	0	43.6828	0	0	0	35.5072	0	7.62032	0.000653283	0.0476477	-	chr5B	487903552	487906438	-	1568	-	- && - && -	-
TraesCS3A02G319200	49.9014	37.7478	36.6935	4.70558	0	0	41.4476	1.56853	4.82717	0.000656501	0.0478198	TraesCS3A02G319200	chr3A	561119818	561121292	-	779	protein_coding	TraesCS3A01G319200 && sp|P0CJ66|Y1705_ARATH Uncharacterized protein At1g27050 OS=Arabidopsis thaliana OX=3702 GN=At1g27050 PE=2 SV=1 && -	HB-other
TraesCS6D02G250000	0	0	0	2.35279	40.2924	28.6656	0	23.7703	-7.03922	0.000656812	0.0478198	TraesCS6D02G250000	chr6D	353346155	353353292	+	4340	protein_coding	TraesCS6D01G250000 && sp|Q8LPK2|AB2B_ARATH ABC transporter B family member 2 OS=Arabidopsis thaliana OX=3702 GN=ABCB2 PE=1 SV=3 && PF00005:ABC transporter|PF00664:ABC transporter transmembrane region	ERF
TraesCS5A02G454500	1789.06	1717.52	1616.26	2897.46	4617.9	3654.46	1707.61	3723.27	-1.12467	0.000658554	0.0479039	TraesCS5A02G454500	chr5A	635496295	635502610	+	1706	protein_coding	TraesCS5A01G454500 && sp|O48666|SQS1_PANGI Squalene synthase 1 OS=Panax ginseng OX=4054 GN=SS1 PE=2 SV=1 && PF00494:Squalene/phytoene synthase	-
TraesCS3D02G514000	101.651	181.661	55.9139	0	15.7239	0	113.075	5.24128	4.42908	0.000662903	0.0481423	TraesCS3D02G514000	chr3D	597939055	597940565	+	1299	protein_coding	TraesCS3D01G514000 && - && -	-
TraesCS3A02G518500	177.427	94.3694	174.731	34.1155	40.2924	46.684	148.843	40.364	1.88132	0.00066311	0.0481423	TraesCS3A02G518500	chr3A	735888639	735892753	+	2171	protein_coding	TraesCS3A01G518500 && sp|F4JKB6|PRRP3_ARATH Proteinaceous RNase P 3 OS=Arabidopsis thaliana OX=3702 GN=PRORP3 PE=1 SV=1 && PF16953:Protein-only RNase P|PF17177:Pentacotripeptide-repeat region of PRORP	-
TraesCS5A02G072200	250.431	123.86	253.36	950.528	426.51	616.721	209.217	664.586	-1.66554	0.000663597	0.0481423	TraesCS5A02G072200	chr5A	82981999	82986301	+	2259	protein_coding	TraesCS5A01G072200 && sp|Q2QN30|NRAM6_ORYSJ Metal transporter Nramp6 OS=Oryza sativa subsp. japonica OX=39947 GN=NRAMP6 PE=2 SV=1 && PF01566:Natural resistance-associated macrophage protein-like	-
TraesCS6A02G283500	1657.83	1263.37	1867.87	3024.51	10835.7	3235.12	1596.36	5698.45	-1.8357	0.000666439	0.0483056	TraesCS6A02G283500	chr6A	514677700	514679596	-	1808	protein_coding	TraesCS6A01G283500 && sp|Q8S9J6|ASPA_ARATH Aspartyl protease family protein At5g10770 OS=Arabidopsis thaliana OX=3702 GN=At5g10770 PE=2 SV=1 && PF14541:Xylanase inhibitor C-terminal|PF14543:Xylanase inhibitor N-terminal	Trihelix
novel.2561	158.945	56.6216	102.218	430.561	276.15	368.558	105.928	358.423	-1.75563	0.000667273	0.0483232	-	chr3A	41205165	41215466	-	3325	-	- && - && -	-
TraesCS2A02G000400	231.025	224.127	84.7445	0	33.4132	1.63804	179.966	11.6837	3.94293	0.000669641	0.0484518	TraesCS2A02G000400	chr2A	278821	289215	+	1797	protein_coding	TraesCS2A01G000400 && sp|Q7XP01|P2C37_ORYSJ Probable protein phosphatase 2C 37 OS=Oryza sativa subsp. japonica OX=39947 GN=Os04g0167900 PE=3 SV=2 && PF00481:Protein phosphatase 2C	NAC
TraesCS4A02G325800	50.8255	28.3108	79.5026	127.051	480.56	175.27	52.8796	260.96	-2.29944	0.000670805	0.0484864	TraesCS4A02G325800	chr4A	613366832	613368026	+	1195	protein_coding	TraesCS4A01G325800 && - && -	-
TraesCS5B02G275200	0	0	0	9.41117	27.5167	22.1135	0	19.6805	-6.7664	0.000671306	0.0484864	TraesCS5B02G275200	chr5B	461138969	461141732	-	1569	protein_coding	TraesCS5B01G275200 && sp|Q9FLJ2|NC100_ARATH NAC domain-containing protein 100 OS=Arabidopsis thaliana OX=3702 GN=NAC100 PE=2 SV=1 && PF02365:No apical meristem (NAM) protein	NAC
TraesCS3B02G253400	546.143	435.279	493.615	198.811	185.738	240.791	491.679	208.447	1.23752	0.000673219	0.0485497	TraesCS3B02G253400	chr3B	406613628	406614651	+	444	protein_coding	TraesCS3B01G253400 && - && -	-
TraesCS6D02G365200	85.9413	133.297	83.8709	297.628	396.045	221.954	101.036	305.209	-1.59715	0.000673369	0.0485497	TraesCS6D02G365200	chr6D	454633514	454635546	+	2033	protein_coding	TraesCS6D01G365200 && sp|Q9LF06|POQ_ARATH Protein PAL OF QUIRKY OS=Arabidopsis thaliana OX=3702 GN=POQ PE=1 SV=1 && PF00564:PB1 domain	MYB
TraesCS4A02G236200	793.802	430.56	478.763	1469.32	1025	3204	567.708	1899.44	-1.74232	0.000676989	0.0487649	TraesCS4A02G236200	chr4A	544952753	544954937	+	1192	protein_coding	TraesCS4A01G236200 && sp|Q9FN11|LBD37_ARATH LOB domain-containing protein 37 OS=Arabidopsis thaliana OX=3702 GN=LBD37 PE=2 SV=1 && PF03195:Lateral organ boundaries (LOB) domain	LBD
TraesCS3A02G440200LC	20.3302	5.89809	49.7983	107.052	340.028	103.196	25.3422	183.426	-2.84686	0.000677593	0.0487649	TraesCS3A02G440200LC	chr3A	547228420	547233275	-	3618	protein_coding	TraesCS3A01G440200LC && - && PF05970:PIF1-like helicase|PF14214:Helitron helicase-like domain at N-terminus	FAR1
TraesCS1B02G286900	39.7363	30.6701	44.5564	0	3.93096	3.27607	38.3209	2.40235	3.95612	0.000678144	0.0487649	TraesCS1B02G286900	chr1B	498862239	498872297	-	5758	protein_coding	TraesCS1B01G286900 && sp|B8YIE8|ROS1C_ORYSJ Protein ROS1C OS=Oryza sativa subsp. japonica OX=39947 GN=ROS1C PE=2 SV=2 && PF15628:RRM in Demeter	Trihelix
TraesCS3A02G471700	30.4953	9.43694	19.2204	0	0	0	19.7175	0	6.77202	0.000685826	0.049274	TraesCS3A02G471700	chr3A	703170788	703171998	+	1107	protein_coding	TraesCS3A01G471700 && sp|Q8S1V1|CLP_ORYSJ Chitinase CLP OS=Oryza sativa subsp. japonica OX=39947 GN=CLP PE=1 SV=1 && PF14541:Xylanase inhibitor C-terminal|PF14543:Xylanase inhibitor N-terminal	FAR1
TraesCS3A02G221000	72.0798	121.501	38.4408	11.764	1.96548	13.1043	77.3404	8.94458	3.10863	0.000688464	0.0494151	TraesCS3A02G221000	chr3A	410107927	410114916	-	2545	protein_coding	TraesCS3A01G221000 && sp|F4JH53|FDM2_ARATH Factor of DNA methylation 2 OS=Arabidopsis thaliana OX=3702 GN=FDM2 PE=1 SV=1 && PF03469:XH domain|PF03468:XS domain	C2H2
novel.7397	53.5978	50.7235	58.5349	0	4.9137	8.19018	54.2854	4.36796	3.59688	0.000688998	0.0494151	-	chr7B	650214846	650215783	+	938	-	- && - && -	-
TraesCS5B02G328200	183.896	259.516	290.053	484.675	766.538	629.006	244.488	626.74	-1.3585	0.0006902	0.0494579	TraesCS5B02G328200	chr5B	511695297	511697225	+	1929	protein_coding	TraesCS5B01G328200 && - && -	WRKY
TraesCS7B02G055300	1244.76	903.587	1030.04	2412.79	2746.76	1887.02	1059.46	2348.86	-1.14833	0.000693355	0.0496405	TraesCS7B02G055300	chr7B	58727369	58733742	-	2056	protein_coding	TraesCS7B01G055300 && - && -	C2H2
TraesCS2B02G061100	31.4194	22.4127	6.98924	0	0	0	20.2738	0	6.80973	0.000695886	0.049778	TraesCS2B02G061100	chr2B	29184766	29188047	+	3282	protein_coding	TraesCS2B01G061100 && sp|Q9LRR4|R13L1_ARATH Putative disease resistance RPP13-like protein 1 OS=Arabidopsis thaliana OX=3702 GN=RPPL1 PE=3 SV=1 && PF00931:NB-ARC domain|PF18052:Rx N-terminal domain	bHLH
TraesCS7B02G403600	0	0	0	21.1751	18.6721	16.3804	0	18.7425	-6.69374	0.000697557	0.049854	TraesCS7B02G403600	chr7B	671702048	671703859	+	1812	protein_coding	TraesCS7B01G403600 && - && PF06813:Nodulin-like	NF-YC
TraesCS2D02G410400LC	11.0892	112.064	0	0	0	0	41.051	0	7.82622	0.000698516	0.0498789	TraesCS2D02G410400LC	chr2D	405812776	405813551	-	776	protein_coding	TraesCS2D01G410400LC && - && -	-
TraesCS7A02G438300LC	14.7856	8.25732	38.4408	0	0	0	20.4946	0	6.82845	0.000699422	0.0499	TraesCS7A02G438300LC	chr7A	419000146	419000757	-	612	protein_coding	TraesCS7A01G438300LC && - && -	-
TraesCS1D02G303700	260.596	323.215	449.059	877.591	2620.97	579.046	344.29	1359.2	-1.98085	0.000700255	0.0499159	TraesCS1D02G303700	chr1D	401666525	401672077	-	3481	protein_coding	TraesCS1D01G303700 && sp|Q8GZ99|HPCA1_ARATH Leucine-rich repeat receptor protein kinase HPCA1 OS=Arabidopsis thaliana OX=3702 GN=HPCA1 PE=1 SV=1 && PF07714:Protein tyrosine and serine/threonine kinase	GRAS

## Sheet: Table S8
Table S8. Differentially expressed genes in roots of Gaoyou 2018 under 150 mM salt treatment vs. CK (0 mM)
Gene_id	Gaoyou 2018_Treatment			Gaoyou 2018_CK			Gaoyou 2018_Treatment	Gaoyou 2018_CK	Log2FoldChange	Pvalue	Padj	Gene_name	Gene_chr	Gene_start	Gene_end	Gene_strand	Gene_length	Gene_biotype	Gene_description	Family
	Roots1	Roots2	Roots3	Roots1	Roots2	Roots3
TraesCS1A02G228500	5134.63	5084.49	5132.76	33.2896	43.6122	37.0025	5117.3	37.9681	7.06384	1.28054e-296	1.30211e-291	TraesCS1A02G228500	chr1A	399825242	399826597	-	1280	protein_coding	TraesCS1A01G228500 && sp|Q9LRB7|EL5_ORYSJ E3 ubiquitin-protein ligase EL5 OS=Oryza sativa subsp. japonica OX=39947 GN=EL5.1 PE=1 SV=1 && PF13639:Ring finger domain	WOX
TraesCS5D02G016500	65.4845	81.7805	99.3645	7005.95	4987.94	5298.75	82.2098	5764.21	-6.13154	1.09055e-196	5.54458e-192	TraesCS5D02G016500	chr5D	9401858	9404775	-	2687	protein_coding	TraesCS5D01G016500 && - && -	-
TraesCS1B02G242700	3574.81	3874.71	3492.72	28.2457	29.0748	10.5721	3647.41	22.6309	7.30526	5.8875e-195	1.99555e-190	TraesCS1B02G242700	chr1B	430617097	430618340	-	1244	protein_coding	TraesCS1B01G242700 && sp|Q9XF63|ATL3_ARATH RING-H2 finger protein ATL3 OS=Arabidopsis thaliana OX=3702 GN=ATL3 PE=2 SV=1 && PF13639:Ring finger domain	WOX
TraesCS1D02G230300	2571.07	2779.6	2666.81	26.2282	41.9969	53.9179	2672.49	40.7143	6.03851	5.36542e-163	1.36394e-158	TraesCS1D02G230300	chr1D	318497114	318498351	-	1238	protein_coding	TraesCS1D01G230300 && sp|Q9LRB7|EL5_ORYSJ E3 ubiquitin-protein ligase EL5 OS=Oryza sativa subsp. japonica OX=39947 GN=EL5.1 PE=1 SV=1 && PF13639:Ring finger domain	WOX
TraesCS7B02G023500	363.922	270.722	286.341	10705.1	7327.65	10939	306.995	9657.26	-4.97612	4.95116e-149	1.00691e-144	TraesCS7B02G023500	chr7B	22668025	22669475	+	946	protein_coding	TraesCS7B01G023500 && - && PF03018:Dirigent-like protein	-
TraesCS1D02G053800	6340.19	5614.66	5817.63	640.573	642.876	603.669	5924.16	629.039	3.23498	1.37922e-130	2.33742e-126	TraesCS1D02G053800	chr1D	34944703	34946404	-	1386	protein_coding	TraesCS1D01G053800 && sp|Q5W7C1|STAR2_ORYSJ UPF0014 membrane protein STAR2 OS=Oryza sativa subsp. japonica OX=39947 GN=STAR2 PE=1 SV=1 && PF03649:Uncharacterised protein family (UPF0014)	-
TraesCS5D02G016400	17.1763	11.2801	18.1634	3635.63	2070.77	2245.52	15.5399	2650.64	-7.42488	2.0352e-120	2.95639e-116	TraesCS5D02G016400	chr5D	9385542	9387358	-	1693	protein_coding	TraesCS5D01G016400 && sp|F4JSV3|EDA40_ARATH Probable E3 ubiquitin-protein ligase EDA40 OS=Arabidopsis thaliana OX=3702 GN=EDA40 PE=2 SV=1 && PF00092:von Willebrand factor type A domain|PF14624:VWA / Hh protein intein-like	-
TraesCS6A02G375900	5378.32	4744.21	4825.05	276.405	195.447	148.01	4982.53	206.621	4.59163	2.59663e-111	3.30045e-107	TraesCS6A02G375900	chr6A	598024309	598025713	+	1302	protein_coding	TraesCS6A01G375900 && sp|Q9SPK4|PPCK1_ARATH Phosphoenolpyruvate carboxylase kinase 1 OS=Arabidopsis thaliana OX=3702 GN=PPCK1 PE=1 SV=1 && PF00069:Protein kinase domain	C2H2
TraesCS5B02G541600	78.3667	53.5803	39.5321	2081.1	1817.17	1908.27	57.1597	1935.52	-5.08326	1.12433e-106	1.27029e-102	TraesCS5B02G541600	chr5B	696016552	696023087	+	1119	protein_coding	TraesCS5B01G541600 && sp|C0HLV2|NEPRN_NEPVE Protein neprosin OS=Nepenthes x ventrata OX=1744888 PE=1 SV=1 && PF03080:Neprosin|PF14365:Neprosin activation peptide	G2-like
TraesCS5D02G159100	2737.47	2571.86	2075.97	128.115	142.951	167.04	2461.76	146.035	4.07661	1.87869e-102	1.91033e-98	TraesCS5D02G159100	chr5D	247610358	247613753	+	2156	protein_coding	TraesCS5D01G159100 && sp|P31752|ASNS_ASPOF Asparagine synthetase [glutamine-hydrolyzing] OS=Asparagus officinalis OX=4686 PE=2 SV=2 && PF13537:Glutamine amidotransferase domain|PF00733:Asparagine synthase	G2-like
TraesCS7D02G153100	2457.28	2700.64	2642.24	194.694	121.953	159.639	2600.05	158.762	4.03855	4.85575e-97	4.48865e-93	TraesCS7D02G153100	chr7D	101557557	101559324	+	1101	protein_coding	TraesCS7D01G153100 && sp|Q9FKW8|STR18_ARATH Thiosulfate sulfurtransferase 18 OS=Arabidopsis thaliana OX=3702 GN=STR18 PE=1 SV=1 && PF00581:Rhodanese-like domain	-
TraesCS5A02G234300	3279.59	2930.94	2845.24	355.089	281.056	302.363	3018.59	312.836	3.27181	3.79827e-90	3.21853e-86	TraesCS5A02G234300	chr5A	450540758	450542318	+	1454	protein_coding	TraesCS5A01G234300 && sp|Q0J1C1|ACCO1_ORYSJ 1-aminocyclopropane-1-carboxylate oxidase 1 OS=Oryza sativa subsp. japonica OX=39947 GN=ACO1 PE=2 SV=1 && PF03171:2OG-Fe(II) oxygenase superfamily|PF14226:non-haem dioxygenase in morphine synthesis N-terminal	STAT
TraesCS7A02G051200	6.4411	12.2201	17.095	1747.2	1042.65	1471.64	11.9187	1420.5	-6.89487	4.90397e-88	3.83581e-84	TraesCS7A02G051200	chr7A	24626612	24628479	+	1293	protein_coding	TraesCS7A01G051200 && sp|O80449|JOX4_ARATH Jasmonate-induced oxygenase 4 OS=Arabidopsis thaliana OX=3702 GN=JOX4 PE=1 SV=1 && PF03171:2OG-Fe(II) oxygenase superfamily|PF14226:non-haem dioxygenase in morphine synthesis N-terminal	STAT
TraesCS3A02G363700	2552.82	2986.4	2048.19	192.676	185.756	172.326	2529.14	183.586	3.78382	1.08732e-87	7.89733e-84	TraesCS3A02G363700	chr3A	611964689	611971232	+	3007	protein_coding	TraesCS3A01G363700 && sp|Q941T1|P5CS2_ORYSJ Delta-1-pyrroline-5-carboxylate synthase 2 OS=Oryza sativa subsp. japonica OX=39947 GN=P5CS2 PE=2 SV=1 && PF00696:Amino acid kinase family	B3
TraesCSU02G005500	30.0585	38.5403	16.0265	2738.83	1536.93	1656.65	28.2084	1977.47	-6.12192	1.83205e-87	1.24193e-83	TraesCSU02G005500	chrUn	9757196	9758526	-	859	protein_coding	TraesCSU01G005500 && - && PF03018:Dirigent-like protein	B3
TraesCS6B02G074200	2265.12	2003.15	2016.14	145.264	110.646	81.4054	2094.8	112.438	4.21845	5.72363e-87	3.63751e-83	TraesCS6B02G074200	chr6B	51006590	51009317	+	1979	protein_coding	TraesCS6B01G074200 && sp|Q339K6|LAC15_ORYSJ Laccase-15 OS=Oryza sativa subsp. japonica OX=39947 GN=LAC15 PE=2 SV=1 && PF07732:Multicopper oxidase|PF07731:Multicopper oxidase|PF00394:Multicopper oxidase	MYB
TraesCS5D02G016600	3.22055	5.64004	16.0265	16881.9	11200.3	11589.2	8.29571	13223.8	-10.6464	2.04943e-81	1.22585e-77	TraesCS5D02G016600	chr5D	9470928	9472861	+	1842	protein_coding	TraesCS5D01G016600 && sp|Q55874|Y103_SYNY3 Uncharacterized protein sll0103 OS=Synechocystis sp. (strain PCC 6803 / Kazusa) OX=1111708 GN=sll0103 PE=4 SV=1 && PF14624:VWA / Hh protein intein-like|PF00092:von Willebrand factor type A domain	-
TraesCS6D02G208200	6623.6	4240.37	4721.42	471.098	396.548	421.828	5195.13	429.825	3.59586	5.72688e-80	3.23518e-76	TraesCS6D02G208200	chr6D	293801873	293803683	+	1811	protein_coding	TraesCS6D01G208200 && sp|Q6K9G1|AMT12_ORYSJ Ammonium transporter 1 member 2 OS=Oryza sativa subsp. japonica OX=39947 GN=AMT1-2 PE=2 SV=1 && PF00909:Ammonium Transporter Family	GRAS
TraesCS4A02G494600	30.0585	30.0802	14.9581	1008.78	906.972	1112.19	25.0323	1009.31	-5.32679	8.06111e-80	4.31413e-76	TraesCS4A02G494600	chr4A	742319632	742322309	+	2678	protein_coding	TraesCS4A01G494600 && - && PF13968:Domain of unknown function (DUF4220)|PF04578:Protein of unknown function, DUF594	TCP
TraesCS4A02G367300	80.5137	104.341	72.6536	1601.94	1400.44	2012.93	85.836	1671.77	-4.27954	9.93961e-80	5.05349e-76	TraesCS4A02G367300	chr4A	640232228	640233158	+	846	protein_coding	TraesCS4A01G367300 && sp|Q6ZI50|NAR21_ORYSJ High-affinity nitrate transporter-activating protein 2.1 OS=Oryza sativa subsp. japonica OX=39947 GN=NAR2.1 PE=1 SV=1 && PF16974:High-affinity nitrate transporter accessory, Ig-like domain	-
TraesCS7A02G038500	95.543	83.6605	108.98	1228.69	1242.95	1298.26	96.0613	1256.63	-3.7119	2.88995e-77	1.39934e-73	TraesCS7A02G038500	chr7A	17335141	17338929	+	3379	protein_coding	TraesCS7A01G038500 && - && PF13962:Domain of unknown function	-
TraesCS1B02G264900	57438.5	37770.4	44378.5	5258.75	5111.51	3998.38	46529.1	4789.55	3.28007	2.16824e-76	1.00216e-72	TraesCS1B02G264900	chr1B	465683651	465701383	+	3753	protein_coding	TraesCS1B01G264900 && sp|Q6AVA8|PPDK1_ORYSJ Pyruvate, phosphate dikinase 1, chloroplastic OS=Oryza sativa subsp. japonica OX=39947 GN=PPDK1 PE=1 SV=1 && PF00391:PEP-utilising enzyme, mobile domain|PF01326:Pyruvate phosphate dikinase, AMP/ATP-binding domain|PF02896:PEP-utilising enzyme, PEP-binding domain	-
TraesCS6B02G044100	17.1763	24.4402	48.0796	1411.28	2166.88	1351.12	29.8987	1643.09	-5.78454	4.36751e-75	1.93089e-71	TraesCS6B02G044100	chr6B	26596252	26597775	-	1524	protein_coding	TraesCS6B01G044100 && sp|P0DKG9|NRT21_ORYSJ High-affinity nitrate transporter 2.1 OS=Oryza sativa subsp. japonica OX=39947 GN=NRT2.1 PE=1 SV=1 && PF07690:Major Facilitator Superfamily	-
TraesCS2D02G057000	1790.63	2295.49	1289.6	37.3247	73.4946	51.8035	1791.91	54.2076	5.03676	4.85269e-73	2.056e-69	TraesCS2D02G057000	chr2D	22767586	22768954	+	1305	protein_coding	TraesCS2D01G057000 && sp|Q7GCM7|XIP1_ORYSJ Xylanase inhibitor protein 1 OS=Oryza sativa subsp. japonica OX=39947 GN=RIXI PE=1 SV=1 && PF00704:Glycosyl hydrolases family 18	C2H2
TraesCS3A02G040800	4828.68	6751.12	6693.75	471.098	268.942	477.861	6091.18	405.967	3.9098	4.47887e-69	1.82172e-65	TraesCS3A02G040800	chr3A	21323873	21325150	+	1278	protein_coding	TraesCS3A01G040800 && sp|Q8S1V1|CLP_ORYSJ Chitinase CLP OS=Oryza sativa subsp. japonica OX=39947 GN=CLP PE=1 SV=1 && PF14541:Xylanase inhibitor C-terminal|PF14543:Xylanase inhibitor N-terminal	FAR1
[truncated: 8,259 more rows]

## Sheet: Table S9
Table S9. Differentially expressed genes in shoots of Huapei 5 under 150 mM salt treatment vs. CK (0 mM)
[truncated: 6,320 more rows]

## Sheet: Table S10
Table S10. Differentially expressed genes in roots of Huapei 5 under 150 mM salt treatment vs. CK (0 mM)
[truncated: 12,658 more rows]

[truncated: 5 more sheets: Table S11, Table S12, Table S13, Table S14, Table S15]
